# Supplementary material for: Bioinspired Asymmetric Total Synthesis of Emeriones A–C
Source: Angew Chem Int Ed Engl. 2022 Jun 28;61(32):e202205878. doi: 10.1002/anie.202205878 (PMC9401028; doi:10.1002/anie.202205878)
Supplement: Supplementary file 2 — Supporting Information [file ANIE-61-0-s002.cif]

data_GLOBAL

# 1. SUBMISSION DETAILS

_publ_contact_author_name  'Miller, Aubry K.'
_publ_contact_author_address
;
        dkfz 
        German Cancer Research Center
        Cancer Drug Development
        G404
        Im Neuenheimer Feld 580
        69120 Heidelberg
        Germany
;
_publ_contact_author_phone      '049 6221 42 3307'
_publ_contact_author_fax        '049 6221 42 3318'
_publ_contact_author_email      'aubry.miller@dkfz-Heidelberg.de'
_publ_requested_journal         'Chemrxiv'
_publ_requested_coeditor_name     ?

_publ_contact_letter
;
  paper to be submitted for publication in Chemrxiv and Angewandte Chemie Int. Ed.
;

#====================================================================

# 3. TITLE AND AUTHOR LIST

_publ_section_title
;
 Bioinspired Asymmetric Total Synthesis of Emeriones A–C
;
, Daniel Isak, Aubry K. Miller


loop_
 _publ_author_name
 _publ_author_address
       'Sven J\"anner'
;
        German Cancer Research Center (DKFZ)
        Cancer Drug Development
        G404
        Im Neuenheimer Feld 280
        69120 Heidelberg
        Germany
;
       'Daniel Isak'
;
        German Cancer Research Center (DKFZ)
        Cancer Drug Development
        G404
        Im Neuenheimer Feld 280
        69120 Heidelberg
        Germany
;
       'Miller, Aubry K.'
;
        German Cancer Research Center (DKFZ)
        Cancer Drug Development
        G404
        Im Neuenheimer Feld 280
        69120 Heidelberg
        Germany
;

#==================================================================

 
data_ami20 
  
_audit_creation_method            'SHELXL-2018/3' 
_shelx_SHELXL_version_number      '2018/3' 
_chemical_name_systematic         ? 
_chemical_name_common             ? 
_chemical_melting_point           ? 
_chemical_formula_moiety          ? 
_chemical_formula_sum 
 'C15 H19 Br O4' 
_chemical_formula_weight          343.21 
  
loop_ 
 _atom_type_symbol 
 _atom_type_description 
 _atom_type_scat_dispersion_real 
 _atom_type_scat_dispersion_imag 
 _atom_type_scat_source 
 'C'  'C'   0.0181   0.0091 
 'International Tables Vol C Tables 4.2.6.8 and 6.1.1.4' 
 'H'  'H'   0.0000   0.0000 
 'International Tables Vol C Tables 4.2.6.8 and 6.1.1.4' 
 'O'  'O'   0.0492   0.0322 
 'International Tables Vol C Tables 4.2.6.8 and 6.1.1.4' 
 'Br'  'Br'  -0.6763   1.2805 
 'International Tables Vol C Tables 4.2.6.8 and 6.1.1.4' 
  
_space_group_crystal_system       orthorhombic 
_space_group_IT_number            19 
_space_group_name_H-M_alt         'P 21 21 21' 
_space_group_name_Hall            'P 2ac 2ab' 
  
_shelx_space_group_comment 
; 
The symmetry employed for this shelxl refinement is uniquely defined 
by the following loop, which should always be used as a source of 
symmetry information in preference to the above space-group names. 
They are only intended as comments. 
; 
  
loop_ 
 _space_group_symop_operation_xyz 
 'x, y, z' 
 '-x+1/2, -y, z+1/2' 
 '-x, y+1/2, -z+1/2' 
 'x+1/2, -y+1/2, -z' 
  
_cell_length_a                    5.9328(3) 
_cell_length_b                    11.7150(5) 
_cell_length_c                    21.4736(15) 
_cell_angle_alpha                 90 
_cell_angle_beta                  90 
_cell_angle_gamma                 90 
_cell_volume                      1492.47(14) 
_cell_formula_units_Z             4 
_cell_measurement_temperature     200(2) 
_cell_measurement_reflns_used     4427 
_cell_measurement_theta_min       4.12 
_cell_measurement_theta_max       71.11 
  
_exptl_crystal_description        needle 
_exptl_crystal_colour             colourless 
_exptl_crystal_density_meas       ? 
_exptl_crystal_density_method     ? 
_exptl_crystal_density_diffrn     1.527 
_exptl_crystal_F_000              704 
_exptl_transmission_factor_min    ? 
_exptl_transmission_factor_max    ? 
_exptl_crystal_size_max           0.250 
_exptl_crystal_size_mid           0.017 
_exptl_crystal_size_min           0.012 
_exptl_absorpt_coefficient_mu     3.853 
_shelx_estimated_absorpt_T_min    0.446 
_shelx_estimated_absorpt_T_max    0.955 
_exptl_absorpt_correction_type    multi-scan 
_exptl_absorpt_correction_T_min   0.401 
_exptl_absorpt_correction_T_max   1.724 
_exptl_absorpt_process_details    'STOE X-AREA LANA'
_exptl_absorpt_special_details    'X-Area LANA 1.70.0.0 (STOE, 2017)' 
_diffrn_ambient_temperature       200(2) 
_diffrn_radiation_wavelength      1.54178 
_diffrn_radiation_type            CuK\a 
_diffrn_source                    'Genix3D Cu HF' 
_diffrn_measurement_device_type   'STOE Stadivari' 
_diffrn_measurement_method        'rotation method, \w scans' 
_diffrn_detector_area_resol_mean  5.81 
_diffrn_reflns_number             5734 
_diffrn_reflns_av_unetI/netI      0.0619 
_diffrn_reflns_av_R_equivalents   0.0521 
_diffrn_reflns_limit_h_min        -2 
_diffrn_reflns_limit_h_max        7 
_diffrn_reflns_limit_k_min        -14 
_diffrn_reflns_limit_k_max        13 
_diffrn_reflns_limit_l_min        -20 
_diffrn_reflns_limit_l_max        26 
_diffrn_reflns_theta_min          4.299 
_diffrn_reflns_theta_max          72.010 
_diffrn_reflns_theta_full         67.679 
_diffrn_measured_fraction_theta_max   0.960 
_diffrn_measured_fraction_theta_full  0.983 
_diffrn_reflns_Laue_measured_fraction_max    0.960 
_diffrn_reflns_Laue_measured_fraction_full   0.983 
_diffrn_reflns_point_group_measured_fraction_max   0.916 
_diffrn_reflns_point_group_measured_fraction_full  0.952 
_reflns_number_total              2700 
_reflns_number_gt                 1773 
_reflns_threshold_expression      'I > 2\s(I)' 
_reflns_Friedel_coverage          0.625 
_reflns_Friedel_fraction_max      0.854 
_reflns_Friedel_fraction_full     0.909 
  
_reflns_special_details 
; 
 Reflections were merged by SHELXL according to the crystal 
 class for the calculation of statistics and refinement. 
  
 _reflns_Friedel_fraction is defined as the number of unique 
 Friedel pairs measured divided by the number that would be 
 possible theoretically, ignoring centric projections and 
 systematic absences. 
; 
  
_computing_data_collection        'X-Area Pilatus3_SV 1.31.170.0 (STOE, 2020)' 
_computing_cell_refinement        'X-Area Recipe 1.36.0.0 (STOE, 2020)' 
_computing_data_reduction         'X-Area Integrate 1.78.3.0 (STOE, 2020)' 
_computing_structure_solution     'SHELXT-2014 (Sheldrick 2014)' 
_computing_structure_refinement 'SHELXL-2018/3 (Sheldrick, 2018)' 
_computing_molecular_graphics     'Bruker SHELXTL' 
_computing_publication_material   'Bruker SHELXTL' 
_refine_special_details           ? 
_refine_ls_structure_factor_coef  Fsqd 
_refine_ls_matrix_type            full 
_refine_ls_weighting_scheme       calc 
_refine_ls_weighting_details 
'w=1/[\s^2^(Fo^2^)+(0.0371P)^2^+1.5985P] where P=(Fo^2^+2Fc^2^)/3' 
_atom_sites_solution_primary      ? 
_atom_sites_solution_secondary    ? 
_atom_sites_solution_hydrogens    mixed 
_refine_ls_hydrogen_treatment     mixed 
_refine_ls_extinction_method      none 
_refine_ls_extinction_coef        . 
_refine_ls_abs_structure_details 
; 
 Flack x determined using 519 quotients [(I+)-(I-)]/[(I+)+(I-)] 
 (Parsons, Flack and Wagner, Acta Cryst. B69 (2013) 249-259). 
; 
_refine_ls_abs_structure_Flack    -0.01(3) 
_chemical_absolute_configuration  rmad 
_refine_ls_number_reflns          2700 
_refine_ls_number_parameters      188 
_refine_ls_number_restraints      0 
_refine_ls_R_factor_all           0.0924 
_refine_ls_R_factor_gt            0.0477 
_refine_ls_wR_factor_ref          0.1105 
_refine_ls_wR_factor_gt           0.0902 
_refine_ls_goodness_of_fit_ref    1.042 
_refine_ls_restrained_S_all       1.042 
_refine_ls_shift/su_max           0.000 
_refine_ls_shift/su_mean          0.000 
  
loop_ 
 _atom_site_label 
 _atom_site_type_symbol 
 _atom_site_fract_x 
 _atom_site_fract_y 
 _atom_site_fract_z 
 _atom_site_U_iso_or_equiv 
 _atom_site_adp_type 
 _atom_site_occupancy 
 _atom_site_site_symmetry_order 
 _atom_site_calc_flag 
 _atom_site_refinement_flags_posn 
 _atom_site_refinement_flags_adp 
 _atom_site_refinement_flags_occupancy 
 _atom_site_disorder_assembly 
 _atom_site_disorder_group 
Br1 Br 0.91261(18) 0.31606(8) 0.56033(5) 0.0656(3) Uani 1 1 d . . . . . 
C1 C 0.5543(16) 0.8993(11) 0.7894(4) 0.087(4) Uani 1 1 d . . . . . 
H1A H 0.458166 0.876058 0.824227 0.131 Uiso 1 1 calc R U . . . 
H1B H 0.686819 0.939740 0.805352 0.131 Uiso 1 1 calc R U . . . 
H1C H 0.602855 0.831556 0.766204 0.131 Uiso 1 1 calc R U . . . 
C2 C 0.4237(13) 0.9772(7) 0.7467(4) 0.050(2) Uani 1 1 d . . . . . 
H2 H 0.376665 1.046245 0.770795 0.061 Uiso 1 1 calc R U . . . 
O2 O 0.5758(9) 1.0126(4) 0.6975(2) 0.0482(13) Uani 1 1 d . . . . . 
C3 C 0.2128(12) 0.9255(7) 0.7149(4) 0.0436(19) Uani 1 1 d . . . . . 
O3 O 0.0455(10) 1.0125(5) 0.7197(3) 0.0545(15) Uani 1 1 d . . . . . 
H3 H -0.067(18) 0.979(7) 0.708(4) 0.06(3) Uiso 1 1 d . . . . . 
C4 C 0.2895(12) 0.9160(6) 0.6455(3) 0.0381(18) Uani 1 1 d . . . . . 
H4 H 0.159783 0.923848 0.616096 0.046 Uiso 1 1 calc R U . . . 
O4 O 0.4012(8) 0.8085(4) 0.63864(19) 0.0400(10) Uani 1 1 d . . . . . 
C5 C 0.4583(13) 1.0155(6) 0.6390(4) 0.0441(19) Uani 1 1 d . . . . . 
C6 C 0.3473(15) 1.1296(7) 0.6273(5) 0.063(3) Uani 1 1 d . . . . . 
H6A H 0.259156 1.125810 0.588717 0.094 Uiso 1 1 calc R U . . . 
H6B H 0.463263 1.188676 0.623326 0.094 Uiso 1 1 calc R U . . . 
H6C H 0.247375 1.148183 0.662164 0.094 Uiso 1 1 calc R U . . . 
C7 C 0.1290(14) 0.8141(8) 0.7415(4) 0.063(2) Uani 1 1 d . . . . . 
H7A H 0.243425 0.754852 0.735285 0.094 Uiso 1 1 calc R U . . . 
H7B H -0.010483 0.791815 0.720240 0.094 Uiso 1 1 calc R U . . . 
H7C H 0.099529 0.823253 0.786089 0.094 Uiso 1 1 calc R U . . . 
C8 C 0.6301(14) 0.9942(6) 0.5880(4) 0.050(2) Uani 1 1 d . . . . . 
H8A H 0.559902 1.011143 0.547170 0.060 Uiso 1 1 calc R U . . . 
H8B H 0.758034 1.047438 0.593598 0.060 Uiso 1 1 calc R U . . . 
O8 O 0.7142(9) 0.8803(4) 0.5871(2) 0.0467(14) Uani 1 1 d . . . . . 
C9 C 0.5336(12) 0.8041(7) 0.5836(3) 0.0426(18) Uani 1 1 d . . . . . 
H9 H 0.437959 0.822329 0.546600 0.051 Uiso 1 1 calc R U . . . 
C11 C 0.6275(12) 0.6850(7) 0.5777(3) 0.0415(17) Uani 1 1 d . . . . . 
C12 C 0.8341(14) 0.6557(7) 0.6030(4) 0.054(2) Uani 1 1 d . . . . . 
H12 H 0.919961 0.711616 0.624503 0.064 Uiso 1 1 calc R U . . . 
C13 C 0.9165(16) 0.5463(7) 0.5972(4) 0.053(2) Uani 1 1 d . . . . . 
H13 H 1.059657 0.527235 0.614098 0.064 Uiso 1 1 calc R U . . . 
C14 C 0.7921(13) 0.4654(6) 0.5672(4) 0.0471(19) Uani 1 1 d . . . . . 
C15 C 0.5872(16) 0.4909(7) 0.5420(4) 0.058(2) Uani 1 1 d . . . . . 
H15 H 0.501682 0.433922 0.521266 0.070 Uiso 1 1 calc R U . . . 
C16 C 0.5055(13) 0.6018(7) 0.5472(4) 0.053(2) Uani 1 1 d . . . . . 
H16 H 0.363456 0.620459 0.529529 0.063 Uiso 1 1 calc R U . . . 
  
loop_ 
 _atom_site_aniso_label 
 _atom_site_aniso_U_11 
 _atom_site_aniso_U_22 
 _atom_site_aniso_U_33 
 _atom_site_aniso_U_23 
 _atom_site_aniso_U_13 
 _atom_site_aniso_U_12 
Br1 0.0833(6) 0.0434(4) 0.0703(6) 0.0012(5) 0.0071(6) 0.0130(5) 
C1 0.045(5) 0.168(12) 0.048(5) 0.028(6) 0.003(5) 0.018(7) 
C2 0.029(4) 0.077(5) 0.046(4) -0.007(4) 0.005(4) -0.002(4) 
O2 0.034(3) 0.059(3) 0.051(3) -0.008(3) -0.002(3) -0.002(3) 
C3 0.032(4) 0.052(5) 0.047(5) -0.011(4) 0.003(4) 0.010(4) 
O3 0.037(3) 0.063(4) 0.064(4) -0.023(3) 0.000(3) 0.003(3) 
C4 0.031(4) 0.042(4) 0.041(5) -0.008(3) -0.001(3) 0.006(3) 
O4 0.035(2) 0.038(2) 0.047(3) -0.006(2) 0.005(2) 0.004(3) 
C5 0.046(5) 0.042(4) 0.044(4) -0.003(4) -0.002(4) 0.003(4) 
C6 0.063(6) 0.048(5) 0.077(7) -0.001(5) -0.001(5) 0.018(4) 
C7 0.062(6) 0.066(5) 0.060(5) 0.000(5) 0.020(4) 0.000(6) 
C8 0.056(5) 0.043(4) 0.051(5) 0.009(4) 0.011(4) 0.007(4) 
O8 0.046(3) 0.039(3) 0.055(4) 0.003(2) 0.013(3) 0.004(3) 
C9 0.041(4) 0.052(4) 0.034(4) -0.002(4) 0.001(3) 0.007(4) 
C11 0.048(4) 0.042(4) 0.036(4) -0.002(4) 0.002(3) 0.009(4) 
C12 0.051(5) 0.048(5) 0.061(5) -0.006(4) -0.017(4) 0.005(4) 
C13 0.045(4) 0.053(5) 0.062(5) 0.001(4) -0.009(5) 0.010(5) 
C14 0.053(4) 0.043(4) 0.045(5) -0.001(4) 0.005(4) 0.004(4) 
C15 0.056(5) 0.052(5) 0.066(6) -0.014(4) -0.015(5) -0.003(5) 
C16 0.045(4) 0.054(5) 0.059(6) -0.006(4) -0.008(4) 0.015(4) 
  
_geom_special_details 
; 
 All esds (except the esd in the dihedral angle between two l.s. planes) 
 are estimated using the full covariance matrix.  The cell esds are taken 
 into account individually in the estimation of esds in distances, angles 
 and torsion angles; correlations between esds in cell parameters are only 
 used when they are defined by crystal symmetry.  An approximate (isotropic) 
 treatment of cell esds is used for estimating esds involving l.s. planes. 
; 
  
loop_ 
 _geom_bond_atom_site_label_1 
 _geom_bond_atom_site_label_2 
 _geom_bond_distance 
 _geom_bond_site_symmetry_2 
 _geom_bond_publ_flag 
Br1 C14 1.896(7) . ? 
C1 C2 1.507(12) . ? 
C1 H1A 0.9800 . ? 
C1 H1B 0.9800 . ? 
C1 H1C 0.9800 . ? 
C2 O2 1.451(9) . ? 
C2 C3 1.548(11) . ? 
C2 H2 1.0000 . ? 
O2 C5 1.437(9) . ? 
C3 O3 1.427(9) . ? 
C3 C7 1.508(12) . ? 
C3 C4 1.563(11) . ? 
O3 H3 0.81(10) . ? 
C4 O4 1.431(8) . ? 
C4 C5 1.543(10) . ? 
C4 H4 1.0000 . ? 
O4 C9 1.419(8) . ? 
C5 C6 1.511(10) . ? 
C5 C8 1.517(11) . ? 
C6 H6A 0.9800 . ? 
C6 H6B 0.9800 . ? 
C6 H6C 0.9800 . ? 
C7 H7A 0.9800 . ? 
C7 H7B 0.9800 . ? 
C7 H7C 0.9800 . ? 
C8 O8 1.424(9) . ? 
C8 H8A 0.9900 . ? 
C8 H8B 0.9900 . ? 
O8 C9 1.397(9) . ? 
C9 C11 1.507(11) . ? 
C9 H9 1.0000 . ? 
C11 C16 1.379(11) . ? 
C11 C12 1.384(10) . ? 
C12 C13 1.378(11) . ? 
C12 H12 0.9500 . ? 
C13 C14 1.363(11) . ? 
C13 H13 0.9500 . ? 
C14 C15 1.363(12) . ? 
C15 C16 1.391(11) . ? 
C15 H15 0.9500 . ? 
C16 H16 0.9500 . ? 
  
loop_ 
 _geom_angle_atom_site_label_1 
 _geom_angle_atom_site_label_2 
 _geom_angle_atom_site_label_3 
 _geom_angle 
 _geom_angle_site_symmetry_1 
 _geom_angle_site_symmetry_3 
 _geom_angle_publ_flag 
C2 C1 H1A 109.5 . . ? 
C2 C1 H1B 109.5 . . ? 
H1A C1 H1B 109.5 . . ? 
C2 C1 H1C 109.5 . . ? 
H1A C1 H1C 109.5 . . ? 
H1B C1 H1C 109.5 . . ? 
O2 C2 C1 107.2(6) . . ? 
O2 C2 C3 107.1(6) . . ? 
C1 C2 C3 116.5(8) . . ? 
O2 C2 H2 108.6 . . ? 
C1 C2 H2 108.6 . . ? 
C3 C2 H2 108.6 . . ? 
C5 O2 C2 110.0(6) . . ? 
O3 C3 C7 111.2(6) . . ? 
O3 C3 C2 104.5(6) . . ? 
C7 C3 C2 116.0(7) . . ? 
O3 C3 C4 108.8(6) . . ? 
C7 C3 C4 113.2(6) . . ? 
C2 C3 C4 102.3(6) . . ? 
C3 O3 H3 102(7) . . ? 
O4 C4 C5 110.8(6) . . ? 
O4 C4 C3 107.2(6) . . ? 
C5 C4 C3 102.8(6) . . ? 
O4 C4 H4 111.9 . . ? 
C5 C4 H4 111.9 . . ? 
C3 C4 H4 111.9 . . ? 
C9 O4 C4 112.0(5) . . ? 
O2 C5 C6 112.2(6) . . ? 
O2 C5 C8 107.5(6) . . ? 
C6 C5 C8 108.5(6) . . ? 
O2 C5 C4 102.6(6) . . ? 
C6 C5 C4 113.6(7) . . ? 
C8 C5 C4 112.2(6) . . ? 
C5 C6 H6A 109.5 . . ? 
C5 C6 H6B 109.5 . . ? 
H6A C6 H6B 109.5 . . ? 
C5 C6 H6C 109.5 . . ? 
H6A C6 H6C 109.5 . . ? 
H6B C6 H6C 109.5 . . ? 
C3 C7 H7A 109.5 . . ? 
C3 C7 H7B 109.5 . . ? 
H7A C7 H7B 109.5 . . ? 
C3 C7 H7C 109.5 . . ? 
H7A C7 H7C 109.5 . . ? 
H7B C7 H7C 109.5 . . ? 
O8 C8 C5 113.5(6) . . ? 
O8 C8 H8A 108.9 . . ? 
C5 C8 H8A 108.9 . . ? 
O8 C8 H8B 108.9 . . ? 
C5 C8 H8B 108.9 . . ? 
H8A C8 H8B 107.7 . . ? 
C9 O8 C8 109.3(6) . . ? 
O8 C9 O4 110.9(6) . . ? 
O8 C9 C11 108.2(6) . . ? 
O4 C9 C11 108.0(6) . . ? 
O8 C9 H9 109.9 . . ? 
O4 C9 H9 109.9 . . ? 
C11 C9 H9 109.9 . . ? 
C16 C11 C12 118.4(7) . . ? 
C16 C11 C9 120.0(6) . . ? 
C12 C11 C9 121.6(7) . . ? 
C13 C12 C11 120.7(8) . . ? 
C13 C12 H12 119.7 . . ? 
C11 C12 H12 119.7 . . ? 
C14 C13 C12 119.8(8) . . ? 
C14 C13 H13 120.1 . . ? 
C12 C13 H13 120.1 . . ? 
C13 C14 C15 121.2(7) . . ? 
C13 C14 Br1 118.3(6) . . ? 
C15 C14 Br1 120.5(6) . . ? 
C14 C15 C16 118.9(8) . . ? 
C14 C15 H15 120.5 . . ? 
C16 C15 H15 120.5 . . ? 
C11 C16 C15 121.0(7) . . ? 
C11 C16 H16 119.5 . . ? 
C15 C16 H16 119.5 . . ? 
  
loop_ 
 _geom_torsion_atom_site_label_1 
 _geom_torsion_atom_site_label_2 
 _geom_torsion_atom_site_label_3 
 _geom_torsion_atom_site_label_4 
 _geom_torsion 
 _geom_torsion_site_symmetry_1 
 _geom_torsion_site_symmetry_2 
 _geom_torsion_site_symmetry_3 
 _geom_torsion_site_symmetry_4 
 _geom_torsion_publ_flag 
C1 C2 O2 C5 140.6(7) . . . . ? 
C3 C2 O2 C5 14.9(8) . . . . ? 
O2 C2 C3 O3 -103.0(7) . . . . ? 
C1 C2 C3 O3 137.1(7) . . . . ? 
O2 C2 C3 C7 134.2(7) . . . . ? 
C1 C2 C3 C7 14.3(10) . . . . ? 
O2 C2 C3 C4 10.4(8) . . . . ? 
C1 C2 C3 C4 -109.5(8) . . . . ? 
O3 C3 C4 O4 -162.7(6) . . . . ? 
C7 C3 C4 O4 -38.5(8) . . . . ? 
C2 C3 C4 O4 87.1(7) . . . . ? 
O3 C3 C4 C5 80.4(7) . . . . ? 
C7 C3 C4 C5 -155.4(6) . . . . ? 
C2 C3 C4 C5 -29.8(7) . . . . ? 
C5 C4 O4 C9 -51.4(7) . . . . ? 
C3 C4 O4 C9 -162.9(5) . . . . ? 
C2 O2 C5 C6 88.3(8) . . . . ? 
C2 O2 C5 C8 -152.4(6) . . . . ? 
C2 O2 C5 C4 -34.0(7) . . . . ? 
O4 C4 C5 O2 -75.3(7) . . . . ? 
C3 C4 C5 O2 39.0(6) . . . . ? 
O4 C4 C5 C6 163.4(6) . . . . ? 
C3 C4 C5 C6 -82.3(8) . . . . ? 
O4 C4 C5 C8 39.9(8) . . . . ? 
C3 C4 C5 C8 154.1(6) . . . . ? 
O2 C5 C8 O8 69.9(8) . . . . ? 
C6 C5 C8 O8 -168.5(7) . . . . ? 
C4 C5 C8 O8 -42.1(9) . . . . ? 
C5 C8 O8 C9 54.4(8) . . . . ? 
C8 O8 C9 O4 -66.1(7) . . . . ? 
C8 O8 C9 C11 175.6(6) . . . . ? 
C4 O4 C9 O8 66.4(7) . . . . ? 
C4 O4 C9 C11 -175.2(5) . . . . ? 
O8 C9 C11 C16 -151.6(7) . . . . ? 
O4 C9 C11 C16 88.3(8) . . . . ? 
O8 C9 C11 C12 29.4(9) . . . . ? 
O4 C9 C11 C12 -90.8(8) . . . . ? 
C16 C11 C12 C13 0.7(12) . . . . ? 
C9 C11 C12 C13 179.7(8) . . . . ? 
C11 C12 C13 C14 -1.1(13) . . . . ? 
C12 C13 C14 C15 0.7(13) . . . . ? 
C12 C13 C14 Br1 179.9(7) . . . . ? 
C13 C14 C15 C16 0.1(13) . . . . ? 
Br1 C14 C15 C16 -179.1(6) . . . . ? 
C12 C11 C16 C15 0.1(12) . . . . ? 
C9 C11 C16 C15 -179.0(7) . . . . ? 
C14 C15 C16 C11 -0.5(13) . . . . ? 
  
_refine_diff_density_max    0.329 
_refine_diff_density_min   -0.452 
_refine_diff_density_rms    0.069 
  
_shelx_res_file 
; 
TITL ami20 in P2(1)2(1)2(1) 
    ami20.res 
    created by SHELXL-2018/3 at 16:35:24 on 16-Nov-2020 
REM 
REM  gute Messung mit voller Aufloesung (0.82 A), chirale 
REM  Absorptionskorrektur/Scaling durchgefuehrt, Loesung in P212121 
REM  problemlos, Absolutkonfiguration und damit natuerlich auch 
REM  die Relativkonfiguration verlaesslich bestimmt, Wasserstoffatome 
REM  alle gesehen, alle an konstruierten Positionen beruecksichtigt. 
REM 
REM 
REM 
REM 
REM 
REM 
CELL 1.54178   5.93280  11.71500  21.47360  90.0000  90.0000  90.0000 
ZERR    4.00   0.00030   0.00050   0.00150   0.0000   0.0000   0.0000 
LATT -1 
SYMM 0.5-X, -Y, 0.5+Z 
SYMM -X, 0.5+Y, 0.5-Z 
SYMM 0.5+X, 0.5-Y, -Z 
SFAC C H O BR 
UNIT 60 76 16 4 
TEMP -73.150 
SIZE 0.012 0.017 0.25 
  
L.S. 4 
ACTA 
BOND $H 
CONF 
  
FMAP 2 
PLAN 5 
WGHT    0.037100    1.598500 
FVAR       0.15826 
BR1   4    0.912610    0.316060    0.560332    11.00000    0.08325    0.04341 = 
         0.07028    0.00121    0.00708    0.01303 
C1    1    0.554292    0.899326    0.789351    11.00000    0.04531    0.16787 = 
         0.04795    0.02782    0.00305    0.01843 
AFIX 137 
H1A   2    0.458166    0.876058    0.824227    11.00000   -1.50000 
H1B   2    0.686819    0.939740    0.805352    11.00000   -1.50000 
H1C   2    0.602855    0.831556    0.766204    11.00000   -1.50000 
AFIX   0 
C2    1    0.423658    0.977165    0.746717    11.00000    0.02863    0.07666 = 
         0.04610   -0.00687    0.00541   -0.00221 
AFIX  13 
H2    2    0.376665    1.046245    0.770795    11.00000   -1.20000 
AFIX   0 
O2    3    0.575799    1.012568    0.697459    11.00000    0.03378    0.05927 = 
         0.05144   -0.00803   -0.00203   -0.00221 
C3    1    0.212775    0.925476    0.714949    11.00000    0.03153    0.05197 = 
         0.04742   -0.01075    0.00314    0.01017 
O3    3    0.045513    1.012534    0.719745    11.00000    0.03667    0.06263 = 
         0.06419   -0.02259    0.00041    0.00320 
H3    2   -0.066889    0.979136    0.708045    11.00000    0.06184 
C4    1    0.289487    0.915979    0.645525    11.00000    0.03139    0.04202 = 
         0.04091   -0.00805   -0.00144    0.00582 
AFIX  13 
H4    2    0.159783    0.923848    0.616096    11.00000   -1.20000 
AFIX   0 
O4    3    0.401170    0.808484    0.638636    11.00000    0.03488    0.03826 = 
         0.04691   -0.00552    0.00524    0.00401 
C5    1    0.458299    1.015455    0.638970    11.00000    0.04572    0.04223 = 
         0.04447   -0.00345   -0.00159    0.00304 
C6    1    0.347265    1.129559    0.627266    11.00000    0.06340    0.04821 = 
         0.07684   -0.00069   -0.00072    0.01760 
AFIX 137 
H6A   2    0.259156    1.125810    0.588717    11.00000   -1.50000 
H6B   2    0.463263    1.188676    0.623326    11.00000   -1.50000 
H6C   2    0.247375    1.148183    0.662164    11.00000   -1.50000 
AFIX   0 
C7    1    0.128978    0.814102    0.741461    11.00000    0.06234    0.06571 = 
         0.06036   -0.00040    0.01989   -0.00021 
AFIX 137 
H7A   2    0.243425    0.754852    0.735285    11.00000   -1.50000 
H7B   2   -0.010483    0.791815    0.720240    11.00000   -1.50000 
H7C   2    0.099529    0.823253    0.786089    11.00000   -1.50000 
AFIX   0 
C8    1    0.630087    0.994183    0.587960    11.00000    0.05567    0.04321 = 
         0.05077    0.00930    0.01139    0.00729 
AFIX  23 
H8A   2    0.559902    1.011143    0.547170    11.00000   -1.20000 
H8B   2    0.758034    1.047438    0.593598    11.00000   -1.20000 
AFIX   0 
O8    3    0.714155    0.880314    0.587069    11.00000    0.04577    0.03883 = 
         0.05539    0.00271    0.01273    0.00354 
C9    1    0.533559    0.804056    0.583635    11.00000    0.04101    0.05228 = 
         0.03437   -0.00193    0.00127    0.00679 
AFIX  13 
H9    2    0.437959    0.822329    0.546600    11.00000   -1.20000 
AFIX   0 
C11   1    0.627480    0.685026    0.577663    11.00000    0.04750    0.04155 = 
         0.03552   -0.00202    0.00219    0.00880 
C12   1    0.834106    0.655708    0.602956    11.00000    0.05106    0.04809 = 
         0.06142   -0.00628   -0.01744    0.00501 
AFIX  43 
H12   2    0.919961    0.711616    0.624503    11.00000   -1.20000 
AFIX   0 
C13   1    0.916526    0.546284    0.597203    11.00000    0.04474    0.05325 = 
         0.06243    0.00135   -0.00861    0.00978 
AFIX  43 
H13   2    1.059657    0.527235    0.614098    11.00000   -1.20000 
AFIX   0 
C14   1    0.792051    0.465436    0.567193    11.00000    0.05305    0.04325 = 
         0.04502   -0.00079    0.00478    0.00364 
C15   1    0.587221    0.490946    0.542023    11.00000    0.05572    0.05241 = 
         0.06595   -0.01371   -0.01459   -0.00312 
AFIX  43 
H15   2    0.501682    0.433922    0.521266    11.00000   -1.20000 
AFIX   0 
C16   1    0.505511    0.601785    0.547222    11.00000    0.04534    0.05370 = 
         0.05904   -0.00638   -0.00762    0.01509 
AFIX  43 
H16   2    0.363456    0.620459    0.529529    11.00000   -1.20000 
  
AFIX   0 
HKLF 4 
  
  
  
  
REM  ami20 in P2(1)2(1)2(1) 
REM wR2 = 0.110464, GooF = S = 1.04159, Restrained GooF = 1.04159 for all data 
REM R1 = 0.047712 for 1773 Fo > 4sig(Fo) and 0.092390 for all 2700 data 
REM 188 parameters refined using 0 restraints 
  
END 
  
WGHT      0.0371      1.5986 
  
REM Highest difference peak  0.329,  deepest hole -0.452,  1-sigma level  0.069 
Q1    1   1.0827  0.2223  0.5580  11.00000  0.05    0.33 
Q2    1   0.9014  0.2433  0.5764  11.00000  0.05    0.32 
Q3    1   0.8168  0.3043  0.4982  11.00000  0.05    0.26 
Q4    1   0.0765  1.1155  0.5611  11.00000  0.05    0.26 
Q5    1   0.2198  1.1764  0.5343  11.00000  0.05    0.26 
; 
_shelx_res_checksum   93066 
  
_shelx_hkl_file 
; 
  -2  -5   6   16.20    0.67 
  -2  -3   4    8.36    0.41 
  -1  -2   1   84.60    0.64 
  -1  -1   1  129.05    0.46 
   0  -7   4    2.22    0.62 
   0  -3   0   -0.68    0.62 
   1  -7   4   52.76    1.21 
   2  -7   5    6.68    0.84 
   3  -6   6   51.64    1.16 
  -1  -4   2   38.47    0.82 
   0  -8   7    5.08    0.87 
  -2  -6   9   17.89    0.86 
  -1  -7   7    3.98    0.76 
   0  -6   3   50.32    1.12 
   1  -8   7   10.70    0.83 
   1  -3   0  135.68    1.09 
   0  -8   8   37.46    1.17 
   0  -7   5    0.18    0.64 
   1  -8   8    2.08    0.86 
   1  -6   3   26.86    0.96 
   2  -6   4   21.10    0.87 
   3  -4   4    0.92    0.57 
  -2  -6  10   11.62    0.93 
   0  -8   9    1.57    0.82 
   0  -5   2   26.61    0.92 
   0  -4   1   49.50    0.85 
   0  -2   0   69.26    0.73 
  -1  -7   8    6.12    0.90 
   1  -8   9    4.50    0.91 
   1  -5   2   78.19    1.22 
   1  -4   1   22.82    0.82 
   2  -7   7    5.01    0.83 
   3  -6   8    9.55    0.81 
  -1  -7   9    3.16    0.89 
   0  -6   4   -0.18    0.72 
   1  -2   0   63.00    0.71 
   3  -5   6   12.99    0.77 
   0  -1   0    0.06    0.23 
   1  -6   4   27.83    0.99 
   2  -7   8   47.88    1.29 
   3  -6   9    8.03    0.85 
  -1   1  -8   14.96    0.58 
   0   0  -3    0.82    0.40 
   1   1  -7   37.54    0.84 
   1   1   4  374.44    0.81 
   1   2 -10   64.84    1.10 
   1   4 -13    1.48    0.71 
   0   4 -14   -0.98    0.77 
   1   3 -12    2.35    0.62 
   1   5 -14    6.19    0.76 
   2   2  -7   39.96    0.88 
   2   4 -11   10.05    0.67 
   3   5  -8    3.37    0.64 
  -2   1  -3   15.48    0.24 
   0   1  -9  155.31    1.30 
   0   3 -13    1.06    0.55 
   0   5 -15    2.18    0.62 
   2   3 -10    8.17    0.68 
   3   3  -2   47.46    0.76 
   3   3  -1   16.13    0.52 
   3   4  -7   71.40    1.19 
  -2   1  -2   67.41    0.49 
  -1   2 -11   21.85    0.71 
  -1   4 -14    8.45    0.74 
   0   0  -4   56.42    0.61 
   1   1  -8   16.99    0.75 
   2   2  -8   28.87    0.83 
   3   3  -4    8.33    0.61 
   3   3  -3    5.31    0.49 
   3   5  -9    2.47    0.66 
  -2   2  -9   20.71    0.44 
   1   2 -11   18.32    0.79 
   1   4 -14    6.58    0.79 
   2   4 -12   43.90    1.15 
   2   5 -13   10.39    0.84 
   3   4  -8    4.12    0.63 
   0   0  -5   -0.08    0.47 
   1   3 -13    4.17    0.65 
   2   1  -3   13.52    0.55 
   2   1  -2   67.37    0.73 
   2   3 -11   45.79    1.09 
   3   3   1   16.89    0.39 
   0   1 -10   49.27    0.90 
   0   3 -14   37.33    1.09 
   1   1  -9   37.72    0.90 
   2   1  -4   60.67    0.82 
   2   2  -9   18.51    0.71 
   3   3  -6   21.43    0.69 
   1   2 -12   18.64    0.81 
   2   1  -5   69.50    0.92 
   2   4 -13   22.09    0.96 
  -1   2 -12   20.29    0.70 
   0   0  -6 1000.00    2.34 
   1   3 -14    4.10    0.77 
   2   1  -6  140.38    1.26 
   2   2 -10   19.32    0.82 
   2   3 -12   26.00    0.99 
   0   2 -13   60.84    1.07 
   1   0  -4  732.70    2.02 
   1   0  -3    5.16    0.53 
   1   0  -2  123.05    0.78 
   1   1 -10  135.03    1.43 
  -1   3 -14    4.22    0.61 
   0   0  -7    0.16    0.58 
   0   4 -16   -0.56    0.78 
   1   0  -5  166.12    1.17 
   2   1  -7   23.49    0.76 
   2   4 -14   17.16    0.96 
   3   3   2   45.56    0.46 
  -1   1 -10  138.96    1.11 
   0   3 -15    0.63    0.65 
   1   0  -6   90.70    1.01 
   1   2 -13   15.61    0.79 
   2   1  -8  118.20    1.32 
   2   2 -11   18.51    0.83 
   2   3 -13    9.51    0.77 
   1   0  -1   43.91    0.47 
   1   1 -11   40.91    0.96 
   3   2  -5    3.12    0.46 
   3   2  -4   64.11    0.91 
   3   2  -3   10.31    0.50 
   3   2  -2    7.51    0.47 
  -1   2 -13   15.45    0.66 
   0   0  -8  211.43    1.33 
   1   0  -7    0.91    0.64 
   2   1  -9  116.30    1.37 
   2   1   1   72.92    0.51 
   3   2  -6   16.65    0.63 
   3   3 -10   10.82    0.80 
   3   4 -12   12.43    0.86 
   1   0  -8   47.98    0.92 
   1   2 -14    4.35    0.74 
   2   3 -14    5.29    0.77 
  -1   1 -11   38.34    0.73 
   0   3 -16    0.29    0.58 
   1   1 -12   98.14    1.35 
   2   1 -10   28.50    0.89 
   3   3 -11    4.47    0.69 
   0   0  -9    0.49    0.55 
   1   0  -9   28.30    0.84 
   2   2 -13    5.73    0.73 
   0   1 -13    5.34    0.54 
   0   2 -15    1.53    0.64 
   2   1 -11    0.82    0.62 
   2   3 -15   23.22    1.00 
   3   3 -12   -0.13    0.62 
  -1   0  -6   96.27    0.64 
  -1   2 -14    4.37    0.57 
   0   0 -10   69.31    0.98 
   1   1 -13   43.05    1.06 
   3   2 -10   11.07    0.76 
   4   4  -6    1.15    0.62 
  -1   1 -12   99.96    1.10 
   1   0 -10  203.04    1.63 
   2   0  -6    7.61    0.60 
   2   0  -5   73.58    0.93 
   2   0  -4   35.28    0.75 
   2   2 -14   27.12    1.01 
  -1   0  -7    0.54    0.41 
   0   3 -17    0.61    0.72 
   2   0  -7    5.61    0.62 
   2   0  -3   -0.12    0.54 
   2   1 -12    1.07    0.61 
   3   2 -11   10.12    0.80 
   4   4  -8    7.43    0.71 
   0   1 -14   19.23    0.76 
   0   1   3   84.40    0.55 
   1   0 -11   32.45    0.88 
   1   1 -14   24.47    0.91 
   2   0  -8   31.56    0.83 
   3   1  -6   32.19    0.78 
   3   1  -5   42.18    0.78 
   3   1  -4    0.13    0.48 
  -1   0  -8   50.35    0.65 
   2   0  -9   59.90    1.06 
   2   1 -13    4.17    0.68 
   2   2 -15   11.66    0.79 
   1   0 -12    0.61    0.59 
   2   0 -10   18.66    0.79 
   2   0  -2   -0.45    0.40 
   3   1  -9    0.62    0.51 
   3   1  -3   60.80    0.79 
   4   3  -7    5.54    0.68 
   4   3  -6   20.15    0.77 
  -1   0  -9   28.87    0.59 
  -1   1 -13   44.33    0.83 
   0   0 -12   11.20    0.61 
   0   1 -15   42.67    1.05 
   1   2 -17    9.50    0.78 
   2   1 -14   12.07    0.83 
   3   1 -10   26.99    0.93 
   3   2 -13    1.95    0.65 
   4   3  -8    8.67    0.76 
   0   2 -17    2.91    0.75 
   1   0 -13   17.63    0.80 
   2   0 -11   68.00    1.17 
   3   1  -2   18.03    0.50 
   4   3  -9    1.06    0.63 
   0   0 -13    0.49    0.54 
   1  -1  -7   44.64    0.87 
   1  -1  -6   85.06    0.98 
   2   1   2   65.97    0.34 
   3   1 -11   29.45    1.00 
  -1   0 -10  204.92    1.21 
   1  -1  -5  200.36    1.25 
   1   1 -16    4.56    0.75 
   2   0 -12   15.29    0.76 
   2   1 -15    4.19    0.74 
  -1   1 -14   24.00    0.72 
   0  -1  -7   78.56    0.87 
   0   1 -16   25.11    0.90 
   1  -1  -9   43.14    0.91 
   1   0 -14    2.00    0.60 
   3   1 -12    3.87    0.64 
   0  -1  -8   40.84    0.72 
   0  -1  -6   92.57    0.83 
   0   0 -14  102.53    1.34 
   1  -1 -10  138.15    1.40 
   1  -1  -4  376.83    1.46 
   2   0 -13    0.16    0.66 
   4   2  -8    5.45    0.69 
   4   2  -7   19.59    0.86 
   4   2  -6   13.14    0.64 
  -1   0 -11   33.66    0.63 
   0  -1  -9  153.12    1.22 
   0  -1  -5   27.65    0.56 
   1  -1 -11   37.33    0.90 
   1   1 -17   -0.76    0.65 
   4   2  -9   16.61    0.78 
   1  -1  -3   23.39    0.58 
   2  -1  -9  123.99    1.38 
   2  -1  -8  119.21    1.31 
   2  -1  -7   26.04    0.77 
   2  -1  -6  138.71    1.25 
   2   0 -14    3.36    0.69 
   3   0 -10   59.58    1.13 
   3   0  -9   -0.19    0.51 
   3   0  -5   12.84    0.56 
   4   2  -4    8.02    0.49 
  -1   1   0  249.43    0.85 
   0   0 -15   -0.43    0.58 
   0   1 -17   56.13    1.22 
   1  -1 -12   95.46    1.30 
   2  -1 -10   29.16    0.87 
   2  -1  -5   67.77    0.92 
   3   0 -11    0.50    0.67 
   3   0  -4  121.80    1.15 
  -1   0 -12    0.61    0.43 
   0  -1  -4  517.93    1.39 
   1   0 -16    0.62    0.66 
   2  -1 -11    1.76    0.61 
   2  -1  -4   63.85    0.90 
   2   0 -15   32.27    1.11 
   0  -1 -12    1.00    0.54 
   1  -1 -13   44.68    1.02 
   3   0 -12    4.38    0.71 
   3   1   0   45.59    0.52 
   2  -1 -12    0.89    0.47 
   2   0 -16    4.59    0.68 
   3   0 -13    0.98    0.60 
   4   1  -8   16.61    0.79 
  -1   0 -13   17.08    0.57 
   0   0 -16   13.73    0.77 
   0   1   2   29.50    0.32 
   1  -1  -2  174.10    0.89 
   1   0 -17    7.60    0.77 
   2  -1 -13    3.00    0.67 
   2  -1  -3   15.06    0.55 
   4   1 -10    4.87    0.58 
   4   1  -9   15.39    0.72 
   4   1  -7   13.43    0.69 
   0  -1 -13    5.30    0.52 
   4   1  -5    0.78    0.42 
   0  -1  -3   89.43    0.61 
   2  -1 -14   12.79    0.85 
   3  -1  -9    0.55    0.50 
   3  -1  -8    3.26    0.53 
   3   0  -2   54.33    0.70 
  -1   0 -14    2.37    0.46 
   0   0 -17    0.10    0.64 
   1  -2 -10   71.23    1.08 
   1  -2  -9   41.49    0.89 
   1  -2  -8   81.27    1.05 
   1   0   1   43.95    0.27 
   4   1  -4    0.99    0.43 
   1  -2 -11   21.66    0.78 
   1  -2  -7   81.69    0.95 
   1  -1 -16    6.31    0.79 
   2  -1 -15    4.33    0.72 
   2  -1  -2   69.70    0.76 
   3  -1 -12    3.80    0.68 
   3  -1 -11   28.19    0.87 
   0  -1 -15   42.32    0.98 
   1  -2 -12   19.31    0.80 
   1  -2  -6   34.76    0.76 
   2  -2 -10   18.15    0.77 
   2  -2  -9   20.02    0.78 
   2  -2  -8   28.64    0.82 
   2  -2  -7   42.97    0.89 
   3  -1  -5   44.96    0.80 
   2  -2 -11   19.31    0.80 
   2  -2  -6   78.48    1.03 
   3  -1 -13   19.09    0.86 
   4   0 -10    5.31    0.62 
   4   0  -8    0.91    0.48 
   0  -2  -9    7.68    0.61 
   1  -2 -13   14.44    0.72 
   1  -2  -5  135.33    1.03 
   1  -1 -17    0.77    0.65 
   2  -2 -12   59.51    1.10 
   3  -1  -4   -0.24    0.37 
   4   0  -7    7.07    0.61 
  -1  -1 -10  140.76    0.99 
  -1  -1  -9   38.89    0.57 
  -1  -1  -8   16.89    0.49 
   0  -2  -8   19.61    0.62 
   0  -1 -16   22.58    0.85 
   1  -1  -1  125.53    0.70 
   2  -2 -13    6.56    0.65 
   2  -2  -5    7.64    0.59 
   4   0  -6    7.12    0.56 
  -1  -1 -11   39.53    0.66 
  -1   1  -1  126.35    0.55 
   0  -2 -12   10.16    0.60 
   0  -2  -7   13.93    0.55 
   1  -2  -4   19.71    0.63 
   2  -2 -14   29.53    1.03 
   4   0  -5   10.96    0.55 
  -1  -1 -12   92.81    1.00 
  -1  -1  -7   40.02    0.53 
   2   0   1  162.63    0.67 
   3  -1  -3   64.09    0.84 
   0  -2 -13   57.47    0.98 
   0  -2  -6   22.72    0.58 
   0  -1 -17   49.15    1.16 
   2  -2 -15   11.87    0.80 
   2  -2  -4   45.45    0.78 
   3  -2 -11    9.87    0.77 
   3  -2 -10   11.43    0.75 
   3  -2  -9   29.03    0.84 
  -1  -1 -13   42.07    0.75 
   0  -2 -14    5.14    0.57 
   0  -1  -2   32.01    0.43 
   1  -2 -16   29.73    1.02 
   3  -2 -13    3.00    0.61 
   3  -2 -12   32.90    0.98 
   4   0  -4    0.25    0.36 
   4  -1 -10    3.41    0.63 
   4  -1  -9   13.36    0.71 
  -1  -1 -14   22.62    0.67 
  -1  -1  -6   86.95    0.61 
   0  -2 -15    1.16    0.57 
   0  -2  -5  198.60    1.09 
   1  -3 -11   45.29    0.94 
   1  -3 -10    8.73    0.63 
   1  -3  -9   54.80    0.96 
   1  -2 -17    7.22    0.81 
   1  -2  -3   70.62    0.78 
   2  -3 -11   47.64    1.05 
   2  -3 -10    8.74    0.67 
   2  -3  -9   16.57    0.75 
   2  -2  -3    3.05    0.47 
   3  -1  -2   18.80    0.54 
   1  -3 -13    1.83    0.58 
   1  -3 -12    2.81    0.58 
   1  -3  -8   17.97    0.64 
   2  -3  -8   11.98    0.69 
   3  -2  -5    4.17    0.50 
   3   0   0   -0.26    0.23 
   4  -1  -6    7.71    0.62 
   4   0  -3    3.52    0.39 
   1  -3  -7   50.35    0.82 
   2  -3 -13    7.16    0.61 
   2  -3  -7    6.20    0.62 
   0  -2 -16   24.58    0.90 
   1  -3  -6   10.30    0.63 
   2  -3 -14    8.03    0.76 
   2  -3  -6   63.25    0.97 
   3  -2  -4   61.80    0.90 
   1  -3 -15   12.87    0.82 
   2  -3 -15   20.01    0.91 
   3  -3 -11    1.58    0.63 
   3  -3 -10   12.26    0.77 
   4  -1  -5    0.06    0.41 
   0  -3 -11    0.00    0.51 
   0  -2 -17    4.09    0.71 
   0  -2  -4   23.50    0.55 
   1  -2  -2   99.09    0.82 
   2  -3  -5  173.21    1.39 
   2  -2  -2   69.16    0.79 
   3  -3 -12   -0.12    0.56 
   3  -3  -9    0.32    0.60 
   0  -3 -12   48.00    0.88 
   0   1   1    8.11    0.20 
   1  -3 -16   11.31    0.79 
   1  -3  -5   26.06    0.70 
   1  -1   0  260.85    0.86 
   3  -1  -1   30.28    0.53 
   4  -2  -8    3.12    0.64 
   4  -1  -4    1.29    0.40 
   0  -3 -13    0.50    0.46 
   0  -3  -8   22.73    0.67 
   3  -2  -3   11.51    0.52 
   0  -3 -14   34.28    0.89 
   2  -3  -4    8.88    0.56 
   4  -2  -7   16.32    0.73 
  -1  -2 -12   19.08    0.59 
  -1  -2 -11   18.89    0.54 
  -1  -2 -10   66.22    0.76 
   0  -3 -15    1.90    0.62 
   0  -3  -7   15.08    0.57 
   1  -4 -11    9.10    0.65 
   1  -4 -10   25.52    0.79 
   1  -3  -4   23.48    0.67 
   2  -4 -13   20.22    0.96 
   2  -4 -12   45.87    1.13 
   2  -4 -11    9.25    0.61 
   2  -4 -10   22.45    0.81 
   2  -4  -9    9.50    0.67 
  -1  -2 -13   14.62    0.59 
  -1  -2  -9   44.65    0.62 
   1  -4 -13    0.44    0.60 
   1  -4 -12    0.49    0.43 
   1  -4  -9   13.43    0.68 
   2  -4  -8   11.37    0.67 
   4  -1  -3    6.24    0.43 
  -1   1  -2  169.36    0.59 
   0  -3 -16    0.91    0.66 
   0  -3  -6  293.22    1.49 
   0  -2  -3   19.25    0.52 
   1  -4  -8   76.53    1.09 
   2  -4  -7    8.22    0.61 
   2  -2  -1  111.19    0.88 
   3  -2  -2   10.72    0.50 
   4  -2  -5    7.45    0.59 
  -1  -2 -14    4.88    0.48 
  -1  -2  -8   82.35    0.77 
   1  -4 -15    5.30    0.71 
   1  -4  -7   21.37    0.74 
   2  -3  -3   56.86    0.82 
   3  -4 -11    2.94    0.64 
   3  -4 -10    6.21    0.69 
   0  -3 -17    0.30    0.67 
   1  -3  -3   55.40    0.81 
   1  -2  -1   86.74    0.75 
   2  -4  -6   24.58    0.74 
   3  -4  -9   35.20    0.94 
   3  -4  -8    4.93    0.64 
   3  -3  -4    8.40    0.52 
   1  -4  -6   97.61    1.13 
   3   0   1    0.56    0.18 
   4  -2  -4    8.02    0.51 
  -1  -2  -7   86.83    0.75 
   0  -4 -11   53.44    0.96 
   0  -3  -5   18.52    0.59 
   2  -4  -5   24.81    0.73 
   4  -3  -7    3.86    0.57 
   0  -4 -13   47.31    1.02 
   0  -4 -12   -0.12    0.49 
   0  -1  -1    8.39    0.28 
   2  -3  -2   51.68    0.79 
   3  -3  -3    6.91    0.58 
   0  -4 -14   -0.23    0.48 
   1  -4  -5    6.56    0.61 
   2  -5 -13    9.49    0.80 
   2  -5 -12    0.14    0.64 
   2  -5 -11   16.03    0.82 
   2  -5 -10   14.25    0.81 
   3  -2  -1   15.19    0.51 
   0  -4 -15   18.02    0.88 
   0  -4  -8   -0.03    0.51 
   1  -5 -12    5.44    0.69 
   1  -5 -11    7.87    0.65 
   2  -5  -9   19.00    0.71 
   2  -4  -4  139.03    1.30 
   4  -2  -3    0.52    0.40 
   0  -3  -4   46.62    0.73 
   1  -5 -14    4.57    0.69 
   1  -5  -9   51.96    1.02 
   1  -3  -2   74.10    0.86 
   2  -5  -8   16.34    0.65 
   0  -4 -16    0.28    0.64 
   0  -4  -7   22.33    0.71 
   0  -2  -2  208.21    0.96 
   1  -5  -8   17.16    0.75 
   1  -4  -4   23.45    0.74 
   2  -5  -7   19.82    0.75 
   3  -5  -9    2.71    0.62 
   3  -3  -2   48.37    0.83 
  -1  -3 -13    3.22    0.52 
  -1  -3 -12    3.37    0.43 
  -1  -3 -11   39.10    0.75 
  -1  -3 -10    9.19    0.52 
  -1  -2  -6   39.22    0.52 
   2  -4  -3   79.80    1.01 
   3  -5  -8    4.27    0.69 
   3  -4  -4    1.23    0.46 
   1  -5  -7   41.98    0.93 
   2  -3  -1    1.97    0.47 
  -1  -3  -9   56.10    0.77 
   0  -4  -6   -0.59    0.51 
   1  -2   0   65.48    0.66 
   1  -5  -6   62.23    1.05 
   1  -4  -3    5.26    0.61 
   2  -5  -5   84.20    1.17 
   2  -6 -11   17.52    0.87 
   2   3 -17    7.52    0.96 
   3   1   1   31.06    0.71 
   3   5 -17    0.49    0.65 
   4   2  -2   24.09    0.83 
   4   3   1   -0.35    0.56 
   4   4 -13    5.39    0.85 
   1   0 -12    0.47    0.44 
   2   1 -14   12.17    0.83 
   2   4 -18    4.25    0.69 
   3   0  -7    3.69    0.68 
   3   0  -6   98.77    1.34 
   3   0  -5   15.51    0.74 
   3   0  -4  120.35    1.35 
   4   3 -12   -0.34    0.76 
   4   5 -14    3.91    0.72 
   5   6  -6    2.45    0.59 
   5   6  -5    2.95    0.63 
   5   6  -4    1.57    0.69 
   5   7  -6    0.71    0.53 
   5   7  -5    3.08    0.59 
   5   7  -4    4.54    0.71 
   1  -1  -6   84.68    0.83 
   1  -1  -5  197.32    1.14 
   3   0  -8    0.79    0.67 
   3   0  -3   -0.23    0.53 
   4   2 -10   11.92    0.93 
   5   5  -6    0.76    0.72 
   5   5  -5    1.08    0.79 
   5   6  -7   -0.72    0.58 
   5   6  -3   -0.07    0.65 
   2   0 -12   14.75    0.71 
   3   0  -9    0.61    0.67 
   3   0  -2   54.48    0.94 
   3   3 -16   20.50    0.96 
   3   4 -17   16.61    0.86 
   4   2   0   21.84    0.82 
   4   3 -13    5.74    0.81 
   4   3   2    6.90    0.53 
   4   4 -14    3.67    0.73 
   4   5 -15    1.22    0.60 
   5   5  -4    1.63    0.76 
   5   5  -3    5.70    0.79 
   5   6  -9    1.00    0.50 
   1  -1  -8   15.19    0.55 
   1   0 -13   16.58    0.64 
   2  -1  -7   25.75    0.78 
   2  -1  -6  139.26    1.28 
   2  -1  -5   67.44    0.93 
   2  -1  -4   65.45    0.90 
   2   1 -15    4.20    0.78 
   3   1 -13   19.93    0.95 
   3   1   2   18.72    0.59 
   3   2 -15    8.25    0.78 
   4   1  -7   14.28    0.89 
   4   1  -5    0.55    0.64 
   5   5  -9    2.00    0.71 
   5   5  -8    0.72    0.59 
   2  -1  -8  123.15    1.33 
   3   0 -10   59.66    1.16 
   4   1  -8   18.52    0.97 
   4   1  -4    1.30    0.52 
   4   2 -12    5.53    0.84 
   5   4  -7    5.79    0.75 
   5   4  -5    3.89    0.71 
   1  -1  -9   43.16    0.72 
   2  -1  -9  124.64    1.38 
   2  -1  -3   15.76    0.53 
   2   2 -17    4.01    0.69 
   3   3 -17    0.42    0.79 
   4   2   1   16.84    0.73 
   4   3 -14   -0.01    0.69 
   4   4 -15    2.12    0.62 
   5   4  -9   -0.99    0.73 
   5   4  -8   14.18    0.88 
   5   4  -3    0.98    0.71 
   5   5 -10    0.74    0.56 
   2  -1  -2   67.83    0.88 
   3   2 -16    0.64    0.71 
   3   4 -18    1.77    0.67 
   4   2 -13    6.05    0.81 
   5   5 -11    0.61    0.58 
   1   0 -14    1.98    0.54 
   4   1 -11    0.88    0.75 
   4   1  -1   11.84    0.63 
   4   3 -15    2.44    0.74 
   5   3  -8    7.18    0.82 
   5   3  -7    0.19    0.69 
   5   3  -4    7.03    0.78 
   5   4 -10    1.72    0.64 
   3  -1  -6   32.12    0.91 
   3   1 -15    9.96    0.86 
   3   1   3   62.97    0.77 
   4   2   2   20.86    0.67 
   5   3  -3    2.38    0.74 
   1  -1 -11   36.45    0.77 
   2  -1  -1   69.15    0.82 
   3  -1  -7   15.45    0.79 
   3  -1  -5   44.08    0.98 
   3  -1  -4   -0.01    0.55 
   4   0  -6    8.73    0.79 
   4   1 -12   -0.02    0.69 
   4   2 -14   10.22    0.85 
   5   3 -10    3.14    0.72 
   5   3  -2   11.03    0.85 
   3  -1  -3   61.60    1.02 
   3   0   1    0.49    0.45 
   3   2 -17    9.56    0.81 
   3   3 -18    0.64    0.57 
   4   0  -8   -0.45    0.74 
   4   0  -7    6.80    0.70 
   4   0  -4    0.12    0.62 
   5   4 -12    1.12    0.58 
   2  -1 -12    0.50    0.50 
   2   1 -17    2.67    0.74 
   3  -1 -10   28.04    0.95 
   3   1 -16    2.18    0.83 
   4   0  -9    7.64    0.83 
   4   0  -3    3.66    0.65 
   4   1 -13    4.87    0.79 
   4   2 -15   12.32    0.82 
   5   2  -8    5.42    0.81 
   5   2  -7    5.72    0.81 
   5   2  -6    4.09    0.74 
   5   2  -4    0.82    0.66 
   5   3 -11   11.61    0.84 
   1   0 -15   13.39    0.63 
   2  -1   0  208.08    1.22 
   3  -1  -2   18.08    0.72 
   3   0 -14   16.92    0.96 
   4   0 -10    5.80    0.81 
   4   1   1   12.41    0.66 
   5   2  -9    2.69    0.74 
   5   3 -12    2.55    0.61 
   2  -1 -13    3.08    0.73 
   3  -1 -11   29.62    0.89 
   4   0 -11    1.47    0.74 
   4   1 -14    2.91    0.71 
   4   2   3    0.17    0.35 
   5   2 -10    1.68    0.65 
   5   3   0    7.96    0.66 
   2  -2  -7   43.67    0.87 
   2  -2  -6   76.82    1.01 
   3  -1 -12    3.85    0.69 
   3  -1  -1   31.57    0.77 
   3   0 -15    7.41    0.84 
   3   2 -18    5.38    0.63 
   4   0 -12    0.53    0.67 
   4   0  -1   15.17    0.66 
   4   3 -17    2.61    0.53 
   5   2 -11    3.32    0.66 
   5   3 -13    1.05    0.56 
   2  -2  -8   29.29    0.80 
   2  -2  -5    7.90    0.54 
   2   0 -16    5.34    0.67 
   3   1 -17    0.87    0.66 
   5   1  -7    4.47    0.77 
   5   1  -6    2.80    0.75 
   5   2 -12    4.86    0.70 
   5   2  -1    7.00    0.73 
   2  -2  -9   20.71    0.74 
   2  -2  -4   43.27    0.76 
   2  -1 -14   12.44    0.77 
   4  -1  -8   18.65    0.94 
   4  -1  -7   14.28    0.87 
   4  -1  -6    8.28    0.76 
   4  -1  -5    0.28    0.63 
   4   1   2   16.77    0.66 
   5   1  -9   -0.68    0.66 
   2  -2  -3    2.88    0.47 
   3  -2  -7   12.40    0.76 
   3  -2  -6   17.16    0.79 
   3   0 -16    0.41    0.78 
   4  -1  -4    1.17    0.62 
   4   0   0   26.46    0.75 
   5   1 -10    5.18    0.70 
   5   1  -3    4.15    0.69 
   1  -2  -8   79.92    0.88 
   1  -2  -6   36.19    0.61 
   1  -2  -5  135.90    0.98 
   2  -2 -11   20.83    0.78 
   3  -2  -9   28.65    0.93 
   3  -2  -8    0.70    0.52 
   3  -2  -5    4.04    0.65 
   4  -1 -10    2.96    0.77 
   4  -1  -3    6.78    0.69 
   4   0 -14    0.30    0.68 
   4   2 -17    1.61    0.53 
   5   1 -11    0.31    0.60 
   5   1  -2    3.81    0.75 
   5   2   0    5.36    0.62 
   1  -2  -9   42.42    0.70 
   1  -1 -14   24.34    0.69 
   2  -1 -15    3.51    0.69 
   3  -2  -4   62.91    1.03 
   3  -1 -14    1.23    0.64 
   3   0   3   -0.01    0.35 
   3   1 -18    0.79    0.63 
   4   1 -16    1.27    0.58 
   5   1 -12    5.15    0.65 
   5   2 -14    0.80    0.53 
   1  -2 -10   69.59    0.88 
   1  -2  -4   20.07    0.50 
   2  -2 -12   60.48    1.07 
   2  -2  -2   67.13    0.81 
   3  -2 -11   11.12    0.75 
   3  -2  -3   11.58    0.66 
   3  -1   1   32.50    0.72 
   4  -1 -12   -0.55    0.70 
   4   0   1   14.71    0.64 
   5   0  -8    0.10    0.68 
   5   0  -7    1.23    0.70 
   5   0  -6    1.04    0.69 
   5   0  -5    6.40    0.72 
   5   1  -1    0.27    0.58 
   3  -1 -15   11.70    0.85 
   3   0 -17    1.38    0.62 
   5   0 -10    5.95    0.73 
   5   0  -9    0.98    0.67 
   5   1 -13    1.86    0.62 
   1  -2  -3   70.68    0.71 
   2  -2  -1  108.32    0.99 
   4   1 -17    1.65    0.48 
   5   0  -3   25.24    0.95 
   2  -2 -13    8.01    0.63 
   2  -1 -16   17.27    0.80 
   2  -1   2   67.19    0.66 
   4  -2  -8    3.95    0.81 
   4  -2  -6   14.54    0.84 
   4   0   2    6.21    0.57 
   5   0 -11    5.97    0.63 
   5   1 -14    3.92    0.59 
   5   1   0    3.31    0.63 
   3  -2  -1   15.71    0.66 
   3  -1 -16    2.56    0.76 
   3  -1   2   18.50    0.58 
   4  -2 -10   13.08    0.86 
   4  -2  -9   15.45    0.89 
   4  -1 -14    1.77    0.66 
   4  -1   0   13.25    0.61 
   5   0 -12    0.40    0.55 
   5   0  -2   -0.37    0.66 
   2  -3  -8   11.56    0.65 
   2  -3  -7    6.56    0.61 
   2  -2 -14   28.26    0.89 
   3   0 -18    0.24    0.61 
   4  -2 -11    9.52    0.77 
   5  -1  -7    4.23    0.71 
   6   2  -6    0.43    0.47 
   2  -3  -9   17.19    0.70 
   2  -3  -6   63.73    0.94 
   2  -3  -5  174.38    1.39 
   2  -2   0    0.66    0.42 
   3  -3  -9   -0.47    0.63 
   3  -3  -8   84.48    1.34 
   3  -3  -7   13.92    0.79 
   3  -3  -6   22.88    0.85 
   3  -2 -14    3.04    0.70 
   3   0   4  119.72    0.96 
   5  -1  -8    0.53    0.50 
   5  -1  -6    4.37    0.74 
   5  -1  -5    2.22    0.62 
   5   0 -13   -0.08    0.57 
   5   0  -1    0.32    0.57 
   5   1   1    0.07    0.51 
   6   2  -5    4.11    0.58 
   2  -1 -17    2.34    0.63 
   3  -3 -10   14.81    0.80 
   3  -3  -5    2.02    0.62 
   3  -2   0    1.07    0.44 
   4  -2 -12    6.03    0.73 
   4  -2  -2   21.55    0.83 
   4   0 -17    0.54    0.50 
   5  -1 -10    4.61    0.69 
   6   2  -4    1.88    0.52 
   1  -2 -13   13.83    0.55 
   2  -3 -11   48.68    0.95 
   3  -3 -11    3.90    0.68 
   3  -3  -4    7.88    0.67 
   3  -1 -17    1.81    0.56 
   4  -2 -13    4.89    0.72 
   4   0   3    2.87    0.41 
   5  -1 -11    1.59    0.58 
   5  -1  -3    3.83    0.57 
   5   0   0   -0.22    0.58 
   6   2  -3    3.94    0.58 
   2  -3  -3   57.24    0.84 
   3  -3  -3    6.22    0.62 
   4  -1 -16    1.46    0.53 
   5  -1 -12    5.38    0.65 
   6   1  -7    4.27    0.57 
   6   1  -6   -0.17    0.48 
   2  -3 -12   27.09    0.84 
   3  -1   3   62.39    0.79 
   4  -3  -8    9.57    0.86 
   4  -3  -7    5.40    0.73 
   4  -3  -6   20.80    0.91 
   5  -1  -2    6.61    0.68 
   6   1  -5    1.50    0.48 
   1  -3  -8   18.46    0.60 
   1  -2 -14    5.02    0.49 
   2  -3  -2   51.04    0.78 
   2  -2   1  106.12    0.91 
   3  -3  -2   47.89    0.91 
   3  -2 -16    1.33    0.70 
   4  -3  -9    0.84    0.69 
   4  -3  -5   24.77    0.93 
   4  -1   2   15.82    0.68 
   5  -2  -8    5.01    0.72 
   5  -2  -7    6.06    0.70 
   5  -1 -13    1.07    0.58 
   5   0   1   -0.37    0.52 
   6   1  -4    2.41    0.49 
   1  -3  -9   54.03    0.79 
   1  -3  -6    9.65    0.46 
   2  -3 -13    7.74    0.62 
   2  -2 -16    2.93    0.63 
   3  -3 -13   24.01    0.88 
   3  -1 -18    0.46    0.55 
   4  -3 -11   21.49    0.96 
   4  -3  -4   32.33    0.96 
   4  -2   0   21.39    0.73 
   4  -1 -17    1.56    0.55 
   5  -2 -10    0.57    0.60 
   5  -2  -9    3.89    0.67 
   5  -2  -5   28.83    0.99 
   5  -1  -1    2.06    0.60 
   6   1  -3    1.66    0.52 
   1  -3 -10    8.81    0.51 
   1  -3  -5   26.02    0.57 
   3  -3  -1   16.39    0.64 
   4  -3  -3   29.10    0.92 
   4  -2 -15   12.03    0.75 
   5  -2 -11    1.78    0.57 
   5  -1 -14    4.08    0.53 
   6   0  -7    1.60    0.53 
   6   0  -6    1.32    0.47 
   2  -3 -14    7.43    0.75 
   2  -3  -1    1.94    0.44 
   3  -4  -8    5.70    0.67 
   3  -4  -7   75.58    1.27 
   3  -3 -14   22.42    0.95 
   3  -2   2    8.09    0.51 
   4  -3 -12    1.62    0.67 
   4   0   4    0.16    0.32 
   5  -2 -12    5.27    0.64 
   5  -1   0    3.34    0.56 
   6   0  -5    0.33    0.41 
   6   1  -2    0.20    0.47 
   1  -3 -11   42.66    0.76 
   1  -3  -4   23.38    0.57 
   3  -4 -10    6.37    0.67 
   3  -4  -6    2.20    0.64 
   3  -4  -5   13.07    0.73 
   4  -3 -13    6.23    0.70 
   4  -3  -2    9.32    0.71 
   4  -2 -16    2.03    0.61 
   4  -2   1   17.63    0.75 
   5   0   2    0.14    0.42 
   6   0  -4   -0.08    0.43 
   2  -4  -7    8.48    0.50 
   2  -4  -6   24.94    0.72 
   3  -4 -11    3.07    0.77 
   3  -3 -15    1.30    0.63 
   3  -3   0  121.55    1.24 
   3  -1   4    0.52    0.29 
   4  -1   3    5.25    0.47 
   5  -2 -13    0.29    0.53 
   5  -2  -2    5.57    0.68 
   6   0  -3    0.14    0.49 
   1  -3 -12    2.45    0.41 
   1  -3  -3   57.09    0.73 
   2  -4  -5   24.38    0.71 
   2  -3 -15   21.15    0.82 
   5  -3  -7    0.07    0.60 
   5  -1   1    0.55    0.63 
   6  -1  -8    0.11    0.44 
   2  -4 -11    9.63    0.62 
   2  -4  -4  141.18    1.30 
   2  -3   0   10.11    0.44 
   3  -4  -3   39.43    0.91 
   4  -4  -9    1.40    0.66 
   4  -4  -8    7.53    0.65 
   4  -4  -6    0.58    0.67 
   4  -4  -5    8.61    0.77 
   4  -2   2   23.51    0.75 
   5  -3 -10    2.04    0.58 
   5  -3  -9   14.48    0.79 
   5  -3  -6    4.69    0.68 
   5  -3  -5   -0.30    0.64 
   5  -2 -14    0.51    0.43 
   5  -2  -1    7.01    0.69 
   6  -1  -6   -0.15    0.44 
   6  -1  -5    2.31    0.54 
   6   0  -2    0.19    0.52 
   2  -4 -12   44.91    1.03 
   3  -3 -16   20.21    0.90 
   3  -2   3   11.01    0.51 
   4  -4 -11    2.75    0.67 
   4  -3 -15    2.97    0.56 
   4  -2 -17    0.91    0.54 
   5  -3 -11   11.09    0.72 
   5  -3  -4    6.71    0.71 
   6  -1  -4    2.66    0.53 
   1  -3 -13    1.83    0.42 
   1  -3  -2   72.64    0.77 
   2  -4  -3   82.89    0.99 
   3  -4  -2    3.78    0.47 
   5  -3 -12    1.99    0.59 
   5  -2   0    6.20    0.68 
   2  -4 -13   20.34    0.78 
   2  -3 -16    2.10    0.58 
   4  -4 -12   14.14    0.79 
   4  -4  -3    2.20    0.53 
   4  -1   4    1.36    0.33 
   6  -1  -3    1.60    0.53 
   2  -4  -2  100.22    1.05 
   2  -3   1    2.24    0.46 
   2  -2   3    2.23    0.35 
   3  -4 -14    1.60    0.61 
   3  -4  -1   46.66    0.90 
   4  -4  -2   23.51    0.89 
   4  -3 -16    0.77    0.43 
   5  -3 -13   -0.18    0.41 
   5  -3  -2    8.72    0.69 
   1  -4  -8   73.17    0.95 
   3  -5  -9    2.40    0.62 
   3  -5  -8    6.07    0.66 
   3  -5  -7    1.00    0.64 
   3  -5  -6   12.51    0.76 
   3  -3 -17   -0.12    0.46 
   3  -3   2   44.43    0.79 
   4  -2   3    0.14    0.43 
   5  -2   1    6.47    0.76 
   6  -2  -6   -0.40    0.46 
   6  -2  -5    3.65    0.57 
   6  -1  -2   -0.27    0.40 
   1  -4  -9   14.37    0.52 
   1  -3  -1  158.94    1.02 
   2  -4  -1   77.82    0.96 
   3  -5 -10   62.01    1.25 
   3  -4 -15    4.49    0.68 
   3  -4   0    3.50    0.53 
   3  -1   5   35.29    0.59 
   4  -4 -14    3.20    0.59 
   5  -4  -9    0.35    0.54 
   5  -4  -8   13.79    0.75 
   5  -4  -6   19.62    0.87 
   5  -3  -1    6.69    0.71 
   1  -4 -10   26.09    0.62 
   1  -4  -5    5.39    0.48 
   2  -5  -6   16.09    0.68 
   3  -5  -4    2.63    0.62 
   3  -2   4   64.22    0.82 
   4  -5  -8    8.84    0.81 
   4  -5  -7    2.79    0.74 
   4  -5  -6   22.49    0.96 
   5  -4 -10    0.78    0.54 
   5  -4  -5    2.65    0.67 
   6  -1  -1    2.42    0.52 
   1  -4 -11    8.45    0.51 
   1  -4  -4   24.53    0.62 
   2  -5 -10   13.86    0.65 
   2  -3   2   52.83    0.73 
   3  -5 -12    5.91    0.66 
   3  -5  -3   24.96    0.82 
   4  -5 -10    1.77    0.64 
   4  -5  -5   25.62    0.97 
   4  -4 -15    1.26    0.54 
   4  -3   2    8.68    0.59 
   5  -4 -11    0.84    0.58 
   5  -4  -4    1.27    0.63 
   5  -3   0    7.77    0.72 
   6  -2  -3    2.98    0.50 
   2  -5 -11   15.38    0.79 
   2  -5  -4   21.25    0.73 
   2  -4 -15    1.81    0.58 
   2  -4   0   59.88    0.86 
   3  -4 -16   -0.27    0.59 
   3  -4   1   51.24    0.89 
   4  -5 -11    0.54    0.62 
   5  -4 -12   -0.40    0.49 
   5  -2   2    5.48    0.60 
   1  -4 -12    0.62    0.41 
   2  -5 -12    0.18    0.62 
   3  -5 -13    7.43    0.70 
   3  -5  -2    8.21    0.65 
   3  -3   3    5.30    0.42 
   4  -5 -12    2.63    0.60 
   4  -5  -3    4.83    0.75 
   4  -2   4    8.27    0.49 
   1  -4  -3    4.34    0.40 
   1  -3   0  144.20    0.94 
   2  -5  -3   39.83    0.85 
   4  -4   1    9.31    0.72 
   5  -3   1    5.28    0.70 
   2  -5 -13    9.84    0.67 
   2  -2   4   36.59    0.54 
   3  -5 -14   11.42    0.78 
   3  -5  -1   13.49    0.67 
   5  -5  -7    0.77    0.54 
   5  -4  -1    8.74    0.72 
   6  -3  -4   -0.26    0.44 
   6  -2  -1    1.51    0.59 
   1  -4 -13    0.49    0.41 
   1  -4  -2   41.24    0.69 
   2  -5  -2   37.85    0.78 
   2  -4   1   75.28    0.94 
   3  -6  -9    7.57    0.71 
   3  -6  -8    9.16    0.72 
   3  -6  -7   21.55    0.88 
   3  -6  -6   49.50    1.15 
   4  -5  -1    3.04    0.67 
   5  -5 -10    0.06    0.52 
   5  -5  -9    1.14    0.52 
   5  -5  -6    0.83    0.58 
   5  -5  -5    1.23    0.60 
   3  -6 -10   23.97    0.97 
   3  -6  -5    4.57    0.68 
   3  -5 -15   -0.82    0.60 
   3  -5   0  111.63    1.33 
   3  -2   5    2.56    0.30 
   4  -6  -9   15.61    0.84 
   4  -6  -8    4.13    0.70 
   4  -6  -7    1.27    0.68 
   4  -6  -6    8.83    0.83 
   5  -5 -11    0.49    0.47 
   5  -5  -4    2.01    0.59 
   0  -3  -9    9.38    0.33 
   0  -3  -8   20.12    0.39 
   1  -5  -8   19.04    0.61 
   2  -5 -14    4.48    0.56 
   2  -5  -1   27.84    0.75 
   3  -6  -4   58.23    1.14 
   3  -3   4    8.61    0.46 
   4  -6 -10    1.88    0.63 
   4  -6  -5    6.13    0.73 
   4  -4   2   22.24    0.84 
   5  -4   0   21.77    0.89 
   5  -3   2    8.38    0.70 
   6  -3  -2    0.37    0.48 
   1  -5  -9   51.45    0.86 
   1  -4  -1   22.22    0.56 
   1  -3   1  163.14    1.00 
   2  -6  -8    4.83    0.62 
   2  -6  -7    1.90    0.55 
   2  -6  -6   13.82    0.69 
   3  -6 -12    2.20    0.63 
   3  -6  -3    7.81    0.68 
   4  -6 -11    3.41    0.61 
   1  -5 -10   32.72    0.73 
   1  -5  -5   20.70    0.61 
   2  -6 -10   10.99    0.71 
   2  -4   2  100.30    1.01 
   3  -6  -2   17.87    0.78 
   3  -5 -16    4.23    0.64 
   3  -4   3   38.92    0.80 
   4  -3   4   24.50    0.75 
   1  -5  -4   41.94    0.76 
   2  -5   0   53.09    0.91 
   3  -6 -13    0.51    0.67 
   4  -5   1    3.69    0.59 
   4  -4   3    0.74    0.57 
   5  -4   1    7.03    0.64 
   6  -3  -1    0.30    0.44 
   2  -6 -12   16.11    0.78 
   2  -6  -3   18.55    0.75 
   3  -6  -1   12.48    0.73 
   4  -6 -13    2.74    0.52 
   4  -6  -2    3.12    0.65 
   5  -6  -8    2.44    0.56 
   5  -6  -7    0.34    0.53 
   5  -5  -1    8.42    0.67 
   1  -5 -12    5.12    0.46 
   1  -5  -3    2.76    0.46 
   1  -4   0  151.82    1.11 
   2  -3   4    6.91    0.40 
   3  -6 -14    7.53    0.67 
   5  -6 -10    1.13    0.48 
   5  -6  -9    0.35    0.45 
   5  -6  -6    2.34    0.51 
   5  -6  -5    2.44    0.56 
   2  -6 -13    0.58    0.68 
   2  -6  -2   40.75    0.95 
   2  -5   1   28.13    0.72 
   2  -2   5    5.99    0.32 
   3  -7  -9   10.87    0.80 
   3  -7  -8    5.59    0.72 
   3  -7  -7   16.97    0.83 
   3  -7  -6    1.04    0.63 
   3  -7  -5   19.90    0.88 
   3  -3   5    0.64    0.38 
   4  -5   2    4.10    0.77 
   5  -6  -4    1.16    0.52 
   5  -5   0    1.94    0.61 
   5  -4   2    7.51    0.71 
   1  -5  -2   75.63    0.93 
   1  -3   2   69.80    0.70 
   3  -7  -4    1.86    0.64 
   3  -6   0   10.52    0.66 
   4  -7  -9    3.19    0.65 
   4  -7  -8    6.78    0.69 
   4  -7  -7    1.74    0.49 
   4  -7  -6    5.39    0.74 
   4  -7  -5    1.05    0.68 
   4  -3   5   23.07    0.63 
   1  -5 -13    0.50    0.45 
   2  -6  -1   19.95    0.76 
   3  -7 -11   14.72    0.84 
   3  -7  -3    6.29    0.75 
   4  -7  -4    2.66    0.69 
   4  -4   4   34.54    0.89 
   1  -6  -8   35.51    0.81 
   1  -6  -7   17.25    0.64 
   1  -4   1   23.42    0.59 
   2  -7  -9   11.03    0.73 
   2  -7  -7    5.63    0.66 
   2  -7  -6   24.66    0.86 
   2  -5   2   45.46    0.85 
   3  -7 -12    0.79    0.62 
   3  -6   1   14.27    0.68 
   5  -5   1    6.23    0.66 
   0  -4  -7   20.13    0.48 
   1  -6  -9   22.18    0.71 
   1  -6  -5   74.40    1.06 
   1  -5  -1  213.11    1.41 
   2  -7 -10   27.80    1.00 
   2  -7  -5    7.70    0.68 
   2  -6   0   87.04    1.21 
   4  -7 -12   -0.17    0.52 
   4  -5   3    4.35    0.63 
   5  -6  -1    1.04    0.63 
   5  -4   3    0.85    0.54 
   0  -4  -9   -0.06    0.31 
   0  -4  -8   -0.21    0.29 
   0  -4  -6    0.22    0.30 
   1  -6 -10   10.63    0.59 
   1  -6  -4   27.67    0.76 
   2  -7 -11    6.58    0.78 
   2  -7  -4   10.82    0.64 
   3  -7 -13   13.30    0.80 
   4  -7  -2   16.25    0.86 
   5  -7  -7    0.31    0.51 
   0  -4  -5  141.18    0.98 
   1  -6 -11   19.36    0.69 
   2  -7  -3    4.92    0.69 
   2  -3   5  174.78    1.17 
   3  -7  -1    8.34    0.76 
   3  -6   2   14.85    0.74 
   3  -4   5   13.82    0.56 
   4  -7  -1    0.60    0.68 
   5  -7  -6    0.50    0.47 
   5  -7  -5    1.23    0.50 
   5  -5   2    2.48    0.66 
   0  -4 -10    0.25    0.27 
   1  -6  -3   34.16    0.78 
   1  -5   0   99.75    1.01 
   1  -3   3   58.82    0.66 
   2  -7 -12    2.47    0.62 
   2  -7  -2   43.37    1.03 
   2  -6   1   20.94    0.76 
   2  -5   3   38.25    0.80 
   3  -8  -8    1.94    0.68 
   3  -8  -7    1.40    0.66 
   3  -7 -14    1.10    0.54 
   3  -5   4    2.57    0.43 
   3  -3   6   18.88    0.56 
   4  -6   2    3.22    0.68 
   5  -7  -4    2.93    0.57 
   5  -6   0   -0.12    0.51 
   1  -6 -12    3.83    0.49 
   1  -4   2   46.61    0.69 
   3  -8  -6    9.91    0.69 
   3  -8  -5    3.53    0.67 
   3  -7   0   -0.01    0.59 
   4  -8  -6    2.31    0.60 
   4  -7   0    2.70    0.71 
   5  -7  -3    0.27    0.48 
   1  -6  -2   54.45    0.88 
   2  -7 -13    3.56    0.68 
   2  -7  -1    5.79    0.67 
   2  -2   6   76.16    0.70 
   3  -8 -10    5.73    0.67 
   3  -8  -4   35.98    1.10 
   4  -8  -9    2.23    0.53 
   4  -8  -5    1.05    0.56 
   5  -6   1    0.71    0.58 
   0  -4  -3  158.41    1.02 
   1  -5   1  225.07    1.49 
   2  -6   2   49.64    0.96 
   3  -8 -11   -0.08    0.53 
   3  -8  -3    0.49    0.64 
   3  -7   1    9.84    0.71 
   4  -8  -3    1.58    0.61 
   4  -6   3    5.35    0.70 
   5  -5   3    2.90    0.66 
   1  -7  -8    5.95    0.73 
   1  -7  -7    3.28    0.53 
   1  -6  -1    1.16    0.53 
   2  -8  -9   27.76    1.02 
   2  -8  -7   23.17    0.95 
   2  -8  -6   15.81    0.85 
   2  -8  -5    5.09    0.75 
   2  -7   0   24.25    0.88 
   2  -4   5   28.29    0.67 
   3  -8 -12    8.20    0.72 
   3  -8  -2   16.01    0.87 
   5  -7  -1    1.31    0.51 
   1  -7  -9    0.84    0.53 
   1  -7  -5   30.43    0.86 
   2  -8 -10    0.28    0.76 
   2  -8  -4    5.99    0.77 
   3  -5   5   11.06    0.62 
   3  -4   6    1.15    0.42 
   4  -8  -2    2.13    0.69 
   4  -5   5   23.51    0.89 
   5  -6   2   -0.08    0.62 
   0  -5  -8    4.91    0.41 
   0  -5  -7    2.97    0.38 
   0  -5  -6   21.56    0.55 
   0  -4  -2   38.17    0.61 
   1  -7 -10   13.54    0.75 
   1  -7  -4   53.10    1.01 
   1  -6   0    6.24    0.59 
   1  -4   3    5.94    0.51 
   2  -8  -3    5.51    0.74 
   2  -6   3   17.52    0.70 
   2  -3   6   66.27    0.77 
   3  -8  -1    2.26    0.66 
   3  -7   2    1.13    0.63 
   4  -8  -1    7.78    0.81 
   5  -7   0    0.17    0.52 
   0  -5  -9    8.47    0.42 
   0  -5  -5    0.35    0.39 
   1  -7  -3   28.69    0.84 
   1  -5   2   79.88    0.94 
   2  -8 -11    4.43    0.68 
   2  -8  -2   20.62    0.92 
   2  -7   1    4.08    0.57 
   3  -8 -13    0.34    0.47 
   3  -8   0    0.91    0.67 
   4  -6   4   -0.31    0.59 
   1  -7 -11   12.45    0.69 
   2  -8 -12    3.66    0.70 
   3  -9  -8    3.40    0.66 
   3  -9  -7    2.46    0.71 
   3  -9  -6    2.21    0.70 
   3  -9  -5    5.74    0.75 
   3  -3   7   13.66    0.49 
   4  -8   0    4.56    0.80 
   0  -5 -10   59.19    0.77 
   0  -4  -1   50.39    0.70 
   1  -6   1    1.72    0.57 
   2  -8  -1   62.49    1.30 
   2  -7   2   37.83    1.01 
   2  -5   5   99.93    1.15 
   3  -9  -4    0.26    0.66 
   4  -9  -7    1.04    0.61 
   4  -9  -6    1.58    0.64 
   4  -9  -5    1.95    0.57 
   4  -7   3   13.13    0.91 
   5  -7   1    0.45    0.48 
   5  -6   3   -0.25    0.56 
   0  -5  -3    1.17    0.44 
   1  -7 -12   34.02    0.96 
   2  -4   6   24.66    0.64 
   3  -9 -10    0.48    0.51 
   3  -9  -3   15.67    0.92 
   3  -8   1    2.28    0.64 
   3  -6   5    3.89    0.67 
   3  -5   6   13.56    0.64 
   4  -9  -4    0.67    0.60 
   1  -5   3    3.85    0.53 
   1  -4   4   27.27    0.64 
   2  -8 -13   -0.10    0.56 
   2  -8   0    6.47    0.78 
   3  -9 -11    2.36    0.64 
   3  -9  -2    2.84    0.74 
   4  -6   5    7.45    0.80 
   0  -5  -2   28.04    0.65 
   1  -8  -8    3.42    0.71 
   1  -8  -5   47.97    1.13 
   1  -6   2   52.95    0.97 
   2  -9  -5    4.17    0.71 
   2  -9  -4    9.06    0.79 
   2  -7   3    4.14    0.66 
   3  -7   4    1.30    0.58 
   0  -9  -6    2.83    0.70 
   0  -7  -2   10.17    0.61 
   0  -5   0    0.10    0.44 
   1 -10 -13    1.94    0.74 
   1 -10 -12    0.02    0.63 
   1  -6  -1    1.70    0.60 
   2  -9  -9    2.97    0.89 
   3  -8 -14    0.80    0.62 
   3  -8 -13    0.28    0.67 
   3  -2  -3   11.07    0.59 
   3   0  -4  117.16    0.97 
   4  -5 -13    1.19    0.75 
   4  -4 -10    5.80    0.81 
   4  -3  -9    1.53    0.66 
   0 -10 -10   10.02    0.84 
   1 -10 -11    2.49    0.67 
   1  -9  -6   15.02    1.01 
   1  -5   0  102.46    1.16 
   3  -8 -11   -0.98    0.66 
   3  -7  -7   15.96    0.98 
   3  -6  -5    4.36    0.81 
   4  -5 -15   -0.15    0.56 
   4  -5 -14    3.17    0.59 
   4  -5 -12    2.00    0.67 
   4  -5 -11    1.11    0.66 
   4  -4  -9    1.80    0.78 
   4  -3  -8    8.54    0.73 
   4  -2  -8    4.64    0.67 
   1 -10 -10    8.30    0.77 
   2  -9  -8   23.99    1.13 
   2  -8  -5    5.31    0.82 
   2  -7  -3    4.30    0.78 
   2  -5  -1   29.18    0.86 
   3  -4  -3   40.60    0.94 
   3  -1  -3   60.72    0.84 
   4  -5 -10    2.03    0.69 
   0 -10  -9    1.36    0.70 
   0  -9  -5    5.15    0.69 
   0  -8  -3    1.79    0.55 
   1 -10  -9    3.44    0.82 
   1  -9  -5    0.91    0.85 
   2  -9  -7    2.15    0.81 
   3  -8  -9   -0.12    0.77 
   3  -7  -6    0.67    0.77 
   4  -5  -9   20.81    0.94 
   4  -4  -8    7.84    0.77 
   1  -3   1  165.63    1.15 
   2  -8  -4    6.51    0.87 
   2  -3   0   11.15    0.56 
   2  -2   0    0.37    0.44 
   3  -8  -8    3.00    0.80 
   3  -5  -3   24.65    0.88 
   4  -6 -14    3.77    0.55 
   4  -6 -12    1.20    0.59 
   4  -3  -7    5.71    0.61 
   4  -2  -7   16.84    0.72 
   1 -10  -8   17.92    0.97 
   1  -6   0    6.69    0.60 
   1  -4   1   23.33    0.71 
   2  -9  -6   25.04    1.12 
   2  -6  -1   20.75    0.86 
   2  -4   0   58.01    0.95 
   3  -8  -7    0.76    0.80 
   3  -7  -5   20.57    1.00 
   3  -4  -2    4.19    0.60 
   3  -3  -2   46.18    0.90 
   3  -2  -2   10.31    0.52 
   4  -5  -8    8.27    0.74 
   2  -7  -2   42.99    1.09 
  -2 -12  -1   -0.02    0.87 
  -1 -13  -2    4.75    0.74 
  -1  -8  -8    1.85    0.77 
   1 -14   0    0.36    0.71 
   2 -13  -1    1.69    0.88 
   2  -9  -7    2.37    0.88 
  -2 -11  -3    4.81    0.96 
  -2  -9  -5    5.15    1.11 
  -1 -12  -4   -0.02    0.87 
   0 -14   0    9.22    0.97 
   0 -13  -3    0.74    0.85 
   0 -12  -5   16.71    1.21 
   0  -9  -8   12.69    1.26 
   1 -13  -3    1.91    0.75 
   1 -12  -5    1.81    0.85 
   1  -9  -8    6.33    1.02 
   2 -11  -5   15.58    1.06 
   2 -10  -6    3.02    0.89 
   3 -10  -3    0.69    0.72 
   3  -9  -4    0.35    0.75 
  -2 -10  -4   24.27    1.35 
  -1  -9  -7   10.43    1.09 
   1 -14   1    1.33    0.81 
   1 -11  -6    3.10    0.96 
   1 -10  -7    1.67    0.90 
   2 -12  -3    0.59    0.79 
   2  -8  -7   24.09    1.17 
   2  -7  -7    6.09    0.96 
   2  -6  -7    1.35    0.69 
  -2 -12   0    2.78    0.81 
  -2 -11  -2    3.11    1.11 
  -2  -8  -5    4.85    1.11 
  -2  -6  -5   19.52    0.99 
  -1 -13  -1    7.81    0.81 
  -1 -11  -5    3.14    1.09 
  -1 -10  -6   25.04    1.35 
   0 -14   1    0.28    0.91 
   0 -11  -6   19.89    1.38 
   0  -8  -8   36.26    1.42 
   0  -6  -8   47.74    1.25 
   1  -8  -8    3.09    0.94 
   2 -13   0    1.07    0.89 
   3 -11  -1    0.79    0.71 
  -2  -7  -5    7.08    0.91 
  -1 -12  -3    2.11    0.92 
  -1  -8  -7    9.98    0.90 
  -1  -7  -7    2.57    0.91 
  -1  -6  -7   17.17    0.87 
   0 -13  -2    3.08    0.87 
   0  -7  -8    6.49    0.97 
   1 -14   2    1.76    0.73 
   1 -13  -2    3.11    0.79 
   1 -12  -4    0.49    0.87 
   2 -11  -4    7.19    1.06 
   2  -9  -6   23.95    1.31 
  -2 -12   1    0.23    0.74 
  -2 -10  -3   14.91    1.16 
  -2  -9  -4    7.29    1.19 
  -1 -13   0    3.92    0.75 
   0 -14   2    6.77    0.93 
   0 -12  -4    1.77    1.07 
   0  -9  -7   19.20    1.26 
   1  -9  -7    9.41    1.07 
   2 -10  -5    5.27    0.93 
   3 -10  -2    1.25    0.69 
  -2 -11  -1    3.17    0.94 
  -1 -11  -4    1.41    1.05 
  -1 -10  -5    5.70    1.09 
  -1  -9  -6   11.15    1.19 
   0 -14   3    1.42    1.00 
   0 -11  -5    1.82    1.16 
   1 -14   3    3.70    0.79 
   1 -13  -1    7.11    0.96 
   1 -11  -5    1.56    1.02 
   1 -10  -6   28.59    1.38 
   2 -13   1    1.46    0.75 
   2  -8  -6   15.88    1.13 
   3 -11   0    9.83    0.84 
  -2 -12   2   12.02    0.95 
  -2  -8  -4    5.86    1.02 
  -1 -13   1    7.38    0.81 
  -1 -12  -2    9.47    1.04 
   0 -13  -1    5.15    0.93 
   0  -8  -7    5.27    1.01 
   1 -14   4    2.56    0.85 
   1 -12  -3    2.32    0.93 
   1  -8  -7    9.26    1.02 
   2  -6  -6   12.53    0.86 
  -2 -12   3    1.76    0.83 
  -2 -10  -2   17.72    1.17 
  -2  -9  -3    9.04    1.14 
  -2  -7  -4   11.10    0.92 
  -2  -6  -4   22.02    0.98 
   0 -14   4   -1.39    0.81 
   0  -7  -7   80.70    1.61 
   0  -6  -7    8.20    0.85 
   1  -7  -7    2.64    0.73 
   2 -13   2    1.33    0.77 
   2 -12  -1    0.68    1.02 
   2 -11  -3    3.16    0.93 
  -2 -11   0    0.88    0.92 
  -1 -13   2    4.53    0.76 
  -1 -12  -1    6.01    1.00 
  -1 -11  -3   -0.38    1.06 
  -1  -9  -5    2.49    0.92 
  -1  -6  -6   27.93    0.88 
   0 -14   5    0.68    0.78 
   0 -13   0   -1.15    0.84 
   0  -9  -6    2.00    1.12 
   1 -13   0    4.15    0.79 
   1 -11  -4    2.33    1.05 
   1  -9  -6   15.08    1.06 
   3 -10  -1    9.50    0.91 
   3  -8  -3    0.07    0.83 
  -2 -12   4    6.92    0.94 
  -1 -10  -4   10.86    1.21 
   0 -14   6    5.81    0.78 
   0 -11  -4   42.36    1.49 
   1 -12  -2    8.40    1.05 
   1 -10  -5    4.78    1.11 
   2 -13   3    3.70    0.77 
   3 -11   1    1.59    0.70 
   3  -9  -2    3.19    0.85 
  -2 -12   5    1.97    0.86 
  -2 -10  -1    3.47    1.01 
  -2  -9  -2    7.68    1.27 
  -2  -8  -3    5.84    1.00 
  -1 -13   3    1.54    0.72 
   0 -12  -2    1.65    1.08 
   1 -13   1    6.22    0.83 
   1  -8  -6    7.36    0.98 
   2 -11  -2    3.82    1.12 
   2  -8  -5    4.73    0.96 
  -2 -12   6    6.89    0.86 
  -2  -7  -3    3.98    0.84 
  -1 -12   0   14.78    1.12 
   0 -13   1    5.80    0.92 
   0  -8  -6   23.43    1.06 
   2 -13   4    1.14    0.75 
   2  -7  -5    8.28    0.92 
  -2 -12   7    0.30    0.71 
  -2 -12   8    1.86    0.63 
  -1 -10  -3    7.42    1.05 
  -1  -6  -5   69.37    1.32 
   0 -12  -1    2.15    1.19 
   0 -11  -3    2.14    1.23 
   0  -9  -5    4.13    1.02 
   0  -7  -6    6.70    0.98 
   0  -6  -6   84.17    1.45 
   1 -13   2    5.57    0.96 
   1 -12  -1    6.06    1.05 
   1 -11  -3    0.77    1.04 
   1  -9  -5    1.61    0.96 
   1  -7  -6   25.73    1.04 
   2 -13   5    5.27    0.95 
   2 -10  -3   14.50    1.10 
   2  -9  -4   10.12    1.06 
   2  -6  -5   18.71    0.85 
   3 -11   2    6.83    0.77 
   3 -10   0   -0.94    0.82 
   3  -8  -2   17.02    0.99 
  -2 -10   0    7.82    1.06 
  -1 -12   1    6.95    1.02 
   0 -13   2    3.46    0.90 
   1 -10  -4   10.39    1.19 
   2 -13   6    1.30    0.87 
   2 -12   1   -0.17    0.79 
   3  -9  -1    2.18    0.89 
  -2  -9  -1    1.22    1.05 
   0 -13   3    0.60    0.97 
   1 -13   3    1.81    0.92 
   2 -13   7    2.48    0.79 
   2 -11  -1    1.54    0.91 
   2  -8  -4    4.98    0.98 
   3 -11   3    0.69    0.71 
  -2 -11   3    4.62    1.01 
  -1 -13   8    2.68    0.55 
  -1 -13   9    2.48    0.46 
  -1 -12   2    9.38    1.12 
  -1 -10  -2   10.73    1.09 
   0 -12   0    2.71    1.20 
   0 -11  -2    4.34    1.27 
   0  -8  -5   23.74    1.17 
   1 -12   0   14.24    1.18 
   1 -11  -2    3.94    1.12 
   1  -8  -5   49.26    1.43 
   2 -10  -2   17.16    1.27 
   3 -10   1   11.65    0.91 
  -2 -11   4    6.58    1.07 
  -1  -9  -3   17.95    1.25 
  -1  -7  -4   51.40    1.24 
   0 -13   4    5.97    0.86 
   0 -10  -3   10.06    1.33 
   0  -9  -4   25.02    1.30 
   1 -13   4    5.64    0.83 
   1 -10  -3    3.95    1.11 
   1  -9  -4   30.20    1.39 
   2  -9  -3    8.16    1.08 
   2  -7  -4   10.33    0.95 
  -2  -8  -1   62.16    1.50 
  -1 -12   3    4.01    1.09 
  -1 -11   0   11.98    1.22 
   0 -12   1    3.73    1.16 
   0  -7  -5   -0.05    0.68 
   1 -12   1    6.62    1.12 
   2 -11   0    0.87    0.83 
   3 -11   4    1.29    0.70 
   3  -9   0    5.29    0.96 
   3  -8  -1    2.99    0.81 
  -2 -11   5   15.25    1.14 
  -2 -10   2   16.33    1.18 
   0 -13   5   -0.59    0.75 
   1 -13   5    1.81    0.79 
   1 -11  -1   14.42    1.32 
  -1 -12   4   -0.39    0.91 
  -1 -11   1   13.46    1.29 
  -1 -10  -1    1.79    1.08 
  -1  -9  -2   45.60    1.53 
  -1  -8  -3   40.24    1.33 
   0 -13   6    9.60    0.84 
   1 -13   6    3.02    0.95 
   2 -10  -1    2.33    1.01 
   2  -8  -3    5.63    0.88 
   3 -11   5   -0.13    0.73 
   3 -10   2    1.20    0.70 
  -2 -11   6    4.73    0.91 
  -2  -9   1    0.67    1.11 
  -2  -8   0    6.05    1.05 
   0 -13   7    4.52    0.84 
   0 -13  11    0.23    0.77 
   0 -12   2    0.48    1.13 
   0 -10  -2    3.59    0.95 
   1 -13   7    1.89    1.07 
   1 -10  -2   10.94    1.21 
   1  -9  -3   17.51    1.25 
  -2 -11   7    2.49    0.80 
  -2 -10   3   13.12    1.14 
  -1 -12   5    1.79    0.92 
  -1  -7  -3   28.76    1.02 
   0 -13   8    0.27    0.74 
   0 -13   9    1.42    0.88 
   0 -13  10    1.27    0.78 
   0 -11   0    1.13    1.09 
   0  -7  -4    2.54    0.87 
   1 -13   8    1.66    1.08 
   1 -13   9    3.25    0.94 
   1 -13  10    4.71    0.95 
   1 -13  11    0.39    0.70 
   1 -11   0   11.60    1.27 
   2  -7  -3    5.47    0.90 
   3 -11   6    3.29    0.70 
   3  -9   1    3.79    0.95 
   3  -8   0    0.57    0.81 
  -2 -11   8    1.98    0.77 
  -2 -11   9    1.29    0.83 
  -2 -11  10    1.10    0.78 
  -2 -11  11    2.72    0.74 
  -1 -11   2    5.08    1.08 
  -1 -10   0   24.58    1.24 
   0 -12   3   25.06    1.41 
   2 -10   0    8.87    1.08 
   3 -11   7    0.76    0.65 
   3 -10   3    1.06    0.71 
  -2 -10   4   24.16    1.22 
  -2  -9   2    7.42    1.13 
  -2  -7   0   23.63    1.15 
  -1  -9  -1   28.22    1.36 
   0 -11   1    2.11    1.12 
   0  -8  -3    2.24    0.90 
   1  -8  -3   42.18    1.33 
   2  -8  -2   19.38    1.24 
   3 -11   8    6.30    0.72 
  -2  -8   1   62.00    1.53 
  -1 -12  12    0.46    0.63 
  -1 -11   3    1.66    1.05 
   0 -12   4    1.32    1.09 
   0  -9  -2   45.87    1.58 
   1 -12   4   -1.19    1.00 
   1 -11   1   13.89    1.31 
   1  -9  -2   46.70    1.56 
   3 -11   9    0.01    0.59 
   3 -11  10    4.57    0.65 
   3 -10   4    9.16    1.01 
   3  -9   2    2.43    0.86 
  -2 -10   5    5.43    1.04 
  -1 -12  10    2.26    0.74 
  -1 -12  11    0.66    0.64 
  -1  -7  -2   35.66    1.15 
   2 -10   1    3.69    0.99 
   3  -7   0    0.23    0.77 
  -2  -9   3    8.90    1.08 
  -1 -11   4    3.00    1.04 
  -1  -9   0   21.17    1.30 
   0 -12   5   18.36    1.26 
   0 -11   2    5.53    1.28 
   0 -10   0   60.90    1.77 
   1 -12   5    0.54    0.97 
   1 -11   2    2.60    1.15 
   1 -10   0   23.87    1.37 
   2  -7  -2   41.57    1.24 
   3  -8   1    1.70    0.82 
  -2  -8   2   20.54    1.17 
  -2  -7   1    5.84    0.94 
  -1 -10   2   10.52    1.20 
  -1  -8  -1   13.68    1.01 
   0 -12   6    1.26    1.03 
   0  -9  -1    3.60    1.07 
   0  -8  -2   36.78    1.27 
   1 -12   6    3.97    0.98 
   2  -9   0   31.59    1.40 
   3 -10   5    1.25    0.74 
  -2 -10   7    1.93    1.01 
  -1 -11   5    3.27    1.02 
   0 -12   7   -1.53    0.97 
   0 -11   3    1.58    1.23 
   1  -8  -2    1.12    0.86 
   2  -8  -1   60.54    1.46 
   3  -9   3   17.03    0.91 
  -2 -10   8    3.02    1.04 
  -1  -9   1   26.37    1.33 
   0 -12   8    1.08    0.91 
   0 -12  14    0.06    0.67 
   1 -12   7    5.62    1.01 
   1 -12  14   -0.38    0.89 
   1 -10   1    1.34    1.01 
   3 -10   6    3.68    0.82 
  -2 -10   9   12.08    1.09 
  -2 -10  13    1.29    0.72 
  -2  -8   3    4.56    1.14 
  -1 -11   6    2.67    1.00 
  -1  -7  -1   11.09    0.89 
   0 -12   9    0.48    0.86 
   0 -12  13    1.58    0.75 
   1 -12   8    8.42    0.99 
   3  -8   2   16.99    1.00 
   3  -7   1    9.20    0.91 
  -2 -10  10    2.97    0.97 
  -2 -10  11    8.02    0.99 
  -2 -10  12    9.48    0.90 
  -2  -9   5    5.50    1.03 
  -1 -11  15    6.05    0.63 
   0 -12  10    0.41    0.79 
   0 -12  11   10.32    0.88 
   0 -12  12   -0.26    0.72 
   0  -9   0   -0.79    1.01 
   0  -8  -1   10.97    1.00 
   0  -7  -2   10.88    0.74 
   1 -12   9    1.64    0.85 
   1 -12  10    3.93    0.83 
   1 -12  11    1.74    0.86 
   1 -12  12    1.33    1.01 
   1 -12  13    0.79    1.05 
   1 -11   4    1.63    1.20 
   1  -9   0   20.80    1.29 
   1  -7  -2   31.88    1.05 
   2  -9   1    1.12    1.06 
   2  -7  -1    5.49    0.84 
   3 -10   7   12.30    0.84 
   3  -9   4   -1.33    0.73 
  -1 -10   4    9.21    1.07 
   0 -11   5    1.17    1.25 
   0 -10   2    4.29    1.15 
   1 -10   2    8.97    1.15 
   1  -8  -1   13.46    1.03 
   2  -8   0    6.14    1.00 
   3 -10   8    0.56    0.78 
  -2  -9   6   24.69    1.25 
  -2  -8   4    5.16    1.16 
  -1 -11  14    1.52    0.70 
  -1  -9   2   47.08    1.51 
   1 -11   5    4.35    1.20 
   3 -10   9    5.63    0.84 
   3  -8   3    1.15    0.92 
  -1 -11  12    0.89    0.83 
  -1 -11  13    0.16    0.85 
  -1 -10   5    5.66    1.02 
  -1  -8   1   12.71    1.01 
  -1  -7   0   16.97    0.93 
   0 -11   6   18.91    1.47 
   0 -10   3   10.54    1.35 
   0  -9   1    4.37    1.07 
   2  -9   2    7.26    1.15 
   3 -10  10    1.04    0.85 
   3 -10  13    1.12    0.60 
   3  -9   5    7.00    0.89 
   3  -7   2    2.55    0.89 
  -2  -9   7    2.00    0.91 
  -2  -7   3    5.17    0.88 
  -1  -9   3   16.21    1.24 
   0  -8   0   57.59    1.49 
   0  -7  -1   98.30    1.60 
   1 -11   6    2.54    1.19 
   1 -10   3    6.36    1.23 
   1  -9   1   28.62    1.33 
   2 -11   9    0.95    0.82 
   2 -11  14    0.79    0.78 
   3 -10  11    0.59    0.63 
   3 -10  12    0.66    0.62 
  -2  -9   8   26.73    1.38 
  -2  -8   5    5.29    1.12 
  -1 -10   6   28.76    1.38 
   0 -11   7    1.12    1.22 
   0 -11  16    0.50    0.73 
   1 -11   7    7.06    1.18 
   1  -8   0    0.82    0.86 
   2 -11  10    0.42    0.76 
   2 -11  11    2.60    0.75 
   2 -11  12    3.18    0.80 
   2 -11  13    3.88    0.92 
   2  -7   0   22.05    1.01 
   3  -9   6    1.67    0.91 
  -2  -9  15    3.39    0.75 
   0 -11   8    1.90    1.20 
   0 -10   4   -0.01    1.09 
   0  -9   2   45.13    1.55 
   1 -11  16    0.40    0.89 
   1 -10   4    9.12    1.28 
   2  -9   3    8.16    1.08 
   3  -8   4   33.28    1.20 
  -2  -9   9    2.95    0.95 
  -2  -9  14    0.37    0.80 
  -2  -7   4   11.67    1.06 
  -1 -10  17    1.96    0.53 
  -1  -9   4   31.57    1.42 
  -1  -8   2    1.74    0.80 
   0 -11  15    0.66    0.67 
   1 -11   8    2.37    1.17 
   1  -9   2   45.82    1.52 
   3  -9   7    4.67    0.95 
  -2  -9  10    1.22    0.93 
  -2  -9  11    4.04    1.06 
  -2  -9  12    3.41    0.93 
  -2  -9  13    3.07    0.98 
  -2  -8   6   14.75    1.16 
   0 -11  10    9.59    1.14 
   0 -11  11    1.87    0.98 
   0 -11  13    0.49    0.77 
   0 -11  14    9.37    0.86 
   0 -10   5    3.47    1.20 
   1 -11   9   12.70    1.23 
   1 -11  10    8.55    1.14 
   1 -11  15    8.33    0.96 
   2  -8   2   20.87    1.27 
   3  -7   3    4.70    0.71 
  -1 -10  16    2.10    0.70 
   0 -11  12    6.15    0.97 
   0  -9   3   34.35    1.45 
   0  -7   0    1.02    0.70 
   1 -11  11    3.75    0.99 
   1 -11  12    0.35    0.87 
   1 -11  13    1.29    0.78 
   1 -11  14    2.16    0.80 
   1  -7   0   16.55    0.86 
   3  -9   8    4.87    0.86 
   3  -8   5    2.05    0.95 
  -1 -10  15    3.35    0.91 
  -1  -9   5    1.58    1.07 
  -1  -8   3   42.38    1.29 
   0 -10   6    5.16    1.19 
   2 -10   8    3.20    1.15 
   2 -10  17    1.18    0.69 
   3  -9   9    0.45    0.84 
   3  -9  16    0.82    0.73 
  -2  -7   5    7.43    0.93 
  -1 -10  13    2.30    1.02 
  -1 -10  14    0.48    0.99 
  -1  -9  19    1.20    0.60 
   0 -10  18    0.43    0.72 
   1 -10   6   24.97    1.45 
   3  -9  15   -0.41    0.71 
   3  -7   4    0.88    0.77 
  -2  -8   8    4.55    0.89 
  -1  -9   6   14.45    1.31 
   0 -10   7    7.62    1.33 
   0  -8   2   38.70    1.34 
   1 -10   7    3.24    1.25 
   1 -10  18    2.77    0.98 
   1  -8   2   -0.03    0.94 
   2 -10   9   10.80    1.06 
   2 -10  16    0.25    0.88 
   2  -8   3    5.47    1.12 
   3  -9  10   -0.86    0.79 
   3  -9  11    5.31    0.93 
   3  -9  14    0.25    0.63 
   3  -8   6   10.89    0.91 
  -2  -8   9   26.06    1.30 
  -2  -7   6   26.13    1.14 
   0 -10   8   11.87    1.36 
   0  -7   1   97.94    1.61 
   1  -9   4   30.44    1.23 
   2 -10  10    3.55    0.93 
   2 -10  11    7.18    0.93 
   2 -10  14    1.68    0.89 
   2 -10  15    4.44    0.88 
   3  -9  12   -0.45    0.73 
   3  -9  13    8.23    0.77 
   3  -6   3    6.57    0.68 
  -2  -8  16    1.92    0.88 
  -1  -9  18    0.55    0.75 
   0 -10  17    0.33    0.66 
   0  -9   5    4.94    1.15 
   1 -10   8   16.88    1.34 
   1 -10  17    0.09    1.05 
   1  -7   1   12.40    0.82 
   2 -10  12    6.98    0.97 
   2 -10  13    1.02    0.78 
   3  -8   7    1.09    0.89 
  -2  -8  10    0.60    0.89 
  -2  -8  15    4.50    1.05 
   0 -10   9    2.05    0.92 
   0 -10  10   11.13    1.35 
   0 -10  16    0.68    0.72 
   0  -8   3    1.68    0.93 
   1 -10   9    6.03    1.31 
   1  -9   5    2.11    1.09 
   2  -9  19    0.78    0.65 
   2  -8   4    5.45    1.17 
   3  -7   5   15.11    1.01 
  -2  -8  11    6.73    0.94 
  -2  -8  12    3.30    1.03 
  -2  -8  13    1.12    0.97 
  -2  -8  14   -0.12    0.93 
  -2  -7   7    6.20    0.90 
  -1  -9  17    4.51    0.90 
   0 -10  15    0.84    0.81 
   0  -9  20    0.60    0.55 
   1 -10  10    8.82    1.32 
   1 -10  16    0.61    0.76 
   1  -8   3   39.17    1.32 
   3  -8   8    2.89    0.94 
   0 -10  12   -0.20    1.09 
   0 -10  13   25.34    1.35 
   0 -10  14    6.80    1.00 
   0  -9   6    2.50    1.04 
   1 -10  11    3.49    1.16 
   1 -10  12    0.12    1.09 
   1 -10  13    3.45    1.04 
   1 -10  14    0.26    0.95 
   1 -10  15    2.20    0.85 
   1  -9  20    0.46    0.86 
   2  -9  18    2.71    1.01 
   3  -6   4   52.88    1.24 
  -2  -7   8   46.44    1.37 
  -1  -9  16   -0.49    0.97 
  -1  -8  20    3.19    0.69 
   0  -8   4   -0.36    0.99 
   3  -8   9    0.62    0.85 
   3  -8  17    0.61    0.57 
   3  -7   6    0.33    0.87 
  -2  -6   6   13.71    0.98 
  -1  -9  14    8.92    1.16 
  -1  -9  15   -0.07    1.00 
   0  -9   7   20.19    1.39 
   0  -9  19    3.62    0.65 
   1  -9   7    9.67    1.27 
   1  -8   4   22.57    1.23 
   2  -9   9    3.74    1.01 
   2  -9  17    2.91    0.93 
   3  -8  10    9.42    1.06 
   3  -8  16    0.38    0.67 
  -2  -7   9   11.10    1.04 
   1  -9  19    1.67    0.92 
   2  -9  10    3.89    1.00 
   3  -8  11    0.85    0.98 
   3  -8  15    0.00    0.70 
  -2  -7  17    3.73    0.89 
  -1  -8  19    0.10    0.82 
   0  -9  18    0.39    0.71 
   0  -7   3   29.85    1.08 
   1  -9   8    6.19    1.23 
   2  -9  11    3.81    0.96 
   2  -9  15    3.38    0.82 
   2  -9  16    2.60    0.80 
   2  -7   4    9.98    0.94 
   3  -8  12   12.18    1.00 
   3  -8  13   -0.58    0.98 
   3  -8  14    0.45    0.74 
   3  -7   7   15.20    1.00 
   3  -6   5    3.07    0.88 
  -2  -7  10   28.71    1.24 
  -2  -7  16    9.31    0.99 
  -2  -6   7    1.14    0.80 
   0  -9   9   13.34    1.40 
   0  -9  17   10.15    0.92 
   0  -8  21    0.44    0.54 
   1  -9   9    7.35    1.22 
   1  -9  18    0.34    0.73 
   1  -8   5   52.14    1.42 
   1  -7   3   27.78    1.06 
   2  -9  12    3.93    0.97 
   2  -9  13    1.43    0.93 
   2  -9  14    0.56    0.85 
   2  -8  20    0.27    0.78 
   3  -7  19    0.53    0.77 
  -2  -7  11    8.21    1.07 
  -2  -7  15    7.68    0.98 
  -1  -8  18    2.29    1.07 
   0  -9  10   10.00    1.22 
   0  -9  16    0.89    0.91 
   0  -8   6   22.38    1.31 
   1  -9  17    2.93    0.85 
   1  -8  21    5.20    1.06 
   3  -7   8    5.62    0.90 
  -2  -7  12    1.53    0.95 
  -2  -7  13    3.99    1.04 
  -2  -7  14    8.25    0.96 
  -1  -7  21    0.56    0.66 
   0  -9  11    0.10    1.22 
   0  -9  12    3.41    1.25 
   0  -9  14    0.47    1.08 
   0  -9  15    1.99    1.00 
   0  -7   4    2.38    0.89 
   1  -9  10    4.77    1.01 
   1  -9  11    4.96    1.22 
   1  -9  16   -0.52    0.92 
   1  -8   6    4.60    1.11 
   2  -8  19    2.98    1.00 
   2  -7   5    5.91    0.99 
  -2  -6   8    5.55    0.78 
  -1  -8  17    0.58    1.03 
   0  -9  13    0.00    0.84 
   0  -8   7    5.30    1.06 
   0  -8  20    1.21    0.66 
   1  -9  12    9.74    1.34 
   1  -9  13    6.71    1.25 
   1  -9  14    9.62    1.22 
   1  -9  15    0.56    1.03 
   1  -7   4   51.36    1.31 
   3  -7   9    9.63    0.91 
   3  -7  18    0.57    0.60 
  -1  -8  16    4.98    1.11 
   1  -8   7   10.24    1.16 
   1  -8  20    2.58    0.80 
   2  -8  18    0.34    0.77 
   3  -7  10    0.79    0.85 
   3  -7  17    1.86    0.76 
  -2  -6   9   16.58    1.05 
  -2  -6  18    2.27    0.88 
  -1  -8  14    8.98    1.09 
  -1  -8  15   13.05    1.09 
  -1  -7  20    4.19    0.84 
   0  -8  19    1.29    0.97 
   0  -7   5    0.01    0.76 
   2  -7   6   25.08    1.27 
   2  -7  21   -0.84    0.96 
   0  -7  22    0.01    0.52 
   1  -8  19   -0.56    0.78 
   1  -7   5   29.42    1.13 
   2  -8  10    1.11    0.89 
   2  -8  17    1.76    0.79 
   3  -7  11   11.11    0.96 
   3  -7  12    1.27    0.95 
   3  -7  15   12.38    1.04 
   3  -7  16    2.07    0.77 
   3  -6  20    0.65    0.70 
  -2  -6  17    8.42    1.00 
  -1  -6  22    1.12    0.57 
   0  -8   9    0.48    0.98 
   0  -8  18    5.45    0.92 
   1  -7  22   -0.67    0.92 
   2  -8  11    6.18    0.98 
   2  -8  12    3.86    1.04 
   2  -8  15    4.72    0.97 
   2  -8  16   -0.07    0.85 
   3  -7  13   16.10    1.09 
   3  -7  14    2.03    0.86 
  -2  -6  11   17.04    1.12 
  -2  -6  16    2.80    1.00 
  -1  -7  19   -0.40    0.92 
   0  -8  10   37.71    1.49 
   0  -8  17    0.77    0.99 
   1  -8   9    3.82    1.09 
   1  -8  18    4.55    0.95 
   2  -8  13   -1.36    0.96 
   2  -8  14    0.61    0.95 
   2  -7  20    1.09    0.95 
  -2  -6  13    0.43    1.05 
  -2  -6  14   21.48    1.18 
  -2  -6  15    7.06    1.13 
  -1  -7  18    5.17    1.24 
   0  -8  11   10.74    1.23 
   0  -8  16   17.68    1.27 
   0  -7  21   -0.31    0.71 
   1  -8  10    5.71    1.21 
   1  -8  17   -0.10    1.01 
   1  -7   6   27.65    1.14 
   2  -6   5   19.27    0.98 
   3  -6  19    0.82    0.66 
   3  -5   6   13.01    0.89 
  -2  -5  19    1.88    0.94 
  -1  -6   6   25.52    1.00 
  -1  -6  21    4.16    0.88 
  -1  -5  23    0.57    0.60 
   0  -8  12    1.38    1.05 
   0  -8  13   -0.44    1.07 
   0  -8  14   12.30    1.33 
   0  -8  15    7.10    1.23 
   1  -8  11   14.78    1.28 
   1  -8  12    7.36    1.34 
   1  -8  16    2.60    1.13 
   1  -7  21    2.28    0.79 
   2  -7  19    0.82    0.95 
   2  -6  22    1.23    0.91 
   3  -6   9    7.55    1.03 
   3  -5  21   -1.51    0.79 
  -1  -7  17    1.16    1.07 
   0  -7   7   82.26    1.59 
   0  -7  20    1.16    0.81 
   1  -8  13   10.80    1.28 
   1  -8  14    9.00    1.36 
   1  -8  15    9.98    1.34 
   1  -7   7    3.13    1.00 
   1  -6  23    1.37    0.94 
   3  -6  18    1.77    0.68 
  -2  -5   9   21.47    1.07 
  -1  -7  15    4.95    1.15 
  -1  -7  16    0.73    0.93 
  -1  -6   7   16.45    0.97 
   1  -7  20    3.98    0.88 
   2  -7  18    4.91    0.88 
   2  -6   6   12.39    0.97 
   3  -6  10   27.19    1.13 
   3  -6  17   -0.30    0.97 
   3  -5   7    0.30    0.76 
  -2  -5  18    2.44    0.89 
  -1  -7  13    9.28    1.20 
  -1  -7  14   13.23    1.16 
  -1  -6  20    0.89    1.03 
   0  -7   8    5.68    1.04 
   0  -7  19    7.96    0.99 
   1  -7   8    4.04    0.97 
   1  -6   5   68.75    1.34 
   2  -7  10   27.02    1.37 
   2  -7  17    2.40    0.93 
   2  -6  21    0.41    1.05 
   3  -6  11    1.25    0.87 
   3  -6  16    0.75    0.94 
  -2  -5  10   13.96    1.04 
   0  -7   9   89.32    1.88 
   0  -6  22   -0.50    0.70 
   1  -7  19    0.72    0.94 
   2  -7  11    5.48    0.97 
   2  -7  16    9.31    1.11 
   2  -5  23    2.05    0.82 
   3  -6  12    4.13    0.90 
   3  -6  13    0.45    0.97 
   3  -6  14    4.89    1.13 
   3  -6  15    1.83    0.86 
   3  -5  20    0.21    0.65 
   3  -4  22    2.29    0.73 
  -2  -5  17    3.03    0.96 
  -1  -6   8   35.28    1.17 
  -1  -6  19   12.74    1.34 
  -1  -5  22    0.48    0.67 
   0  -7  18    1.04    1.00 
   1  -7   9    1.90    1.04 
   1  -6  22    3.04    0.75 
   1  -5  24   -1.04    0.97 
   2  -7  12    1.04    0.93 
   2  -7  13    3.19    0.97 
   2  -7  14    7.26    1.11 
   2  -7  15    5.87    1.09 
   2  -6   7    0.72    0.85 
   3  -5   8    3.96    0.86 
  -2  -5  16    8.44    1.09 
   0  -7  10    2.38    1.11 
   0  -7  17   12.91    1.28 
   0  -6   6   84.00    1.47 
   1  -7  10   14.08    1.24 
   1  -7  18    3.30    1.11 
   1  -6   6   27.23    1.00 
   2  -6  20    2.10    0.75 
   3  -5  19    1.64    0.83 
  -2  -5  12   -0.15    0.76 
  -2  -5  13   10.87    1.07 
  -2  -5  14    4.63    1.10 
  -2  -5  15    8.44    1.08 
  -1  -6   9   21.01    1.14 
  -1  -6  18    4.10    1.03 
   0  -7  11   19.65    1.30 
   0  -7  16    2.36    1.13 
   0  -6  21    2.11    0.84 
   1  -7  11   13.70    1.20 
   1  -7  17    0.48    1.18 
   1  -6  21    4.93    0.92 
   1  -4  25    1.05    0.76 
   2  -4  24    1.22    0.70 
  -2  -4  19    0.83    0.80 
  -1  -6  10   11.93    1.10 
  -1  -5  21    0.93    0.97 
   0  -7  13   -1.32    1.14 
   0  -7  15   17.14    1.15 
   0  -6   7    9.01    0.86 
   0  -5  23   -0.44    0.68 
   1  -7  12   36.60    1.53 
   1  -7  13   11.10    1.37 
   1  -7  14   11.72    1.30 
   1  -7  15    1.06    1.30 
   1  -7  16    2.38    1.17 
   2  -6  19    3.47    0.90 
   2  -5  22   -0.37    0.98 
   3  -5  18    4.54    0.98 
   3  -4  21   -0.95    0.71 
  -1  -6  11   20.53    1.34 
  -1  -6  17   10.42    1.23 
   0  -6  20    0.39    0.90 
   1  -6   7   17.77    0.95 
   1  -5  23    1.29    0.77 
   3  -5  10   54.45    1.46 
  -1  -6  12    3.17    1.21 
  -1  -6  13   17.04    1.55 
  -1  -6  14   10.11    1.34 
  -1  -6  15    5.11    1.23 
  -1  -6  16    7.62    1.25 
  -1  -3  24    0.49    0.64 
   0  -6   8   47.26    1.29 
   1  -6  20    2.88    1.00 
   2  -6  18    2.87    1.00 
   3  -5  11    3.12    0.97 
   3  -5  17    2.29    0.89 
  -2  -4  18    3.05    0.98 
  -1  -5  20    1.18    1.01 
   0  -6  19    2.45    1.04 
   0  -5  22    0.61    0.82 
   0  -4  24    0.34    0.58 
   1  -6   8   32.67    1.15 
   1  -6  19   15.58    1.24 
   2  -6  17   11.62    1.16 
   2  -5  21    3.65    0.85 
   2  -4  23    2.36    1.00 
   3  -5  12    5.65    1.05 
   3  -5  15    0.74    1.07 
   3  -4  20    0.51    0.75 
   3  -3  22    0.46    0.75 
  -2  -4  17   -0.76    0.93 
  -1  -4  22    2.70    0.95 
   0  -6   9   13.65    1.05 
   0  -6  18    0.55    1.10 
   1  -5  22    0.49    0.79 
   1  -4  24    0.66    0.96 
   2  -6  12   18.14    1.22 
   2  -6  15    6.13    1.12 
   2  -6  16    1.86    1.07 
   3  -5  14    9.55    1.03 
  -2  -3  20    1.85    0.77 
   1  -6   9   18.78    1.16 
   1  -6  18    1.60    1.22 
   2  -6  14   20.80    1.21 
   2  -5   7   20.38    0.97 
   2  -3  24    0.52    0.98 
   3  -4   8    4.63    0.79 
   3  -4  19    0.54    1.00 
  -2  -4  11   11.21    0.89 
  -2  -4  16    2.29    0.99 
   0  -6  10   23.52    1.06 
   0  -6  11   33.62    1.41 
   0  -6  16   17.14    1.40 
   0  -6  17    3.31    1.08 
   0  -5  21   -0.57    0.89 
   1  -6  10   10.52    1.13 
   1  -6  17    6.22    1.29 
   1  -5  21    0.25    0.99 
   1  -3  25    3.39    1.01 
   2  -2  25   -0.22    0.63 
   3  -3  21    1.12    0.76 
  -2  -4  12   44.76    1.21 
  -2  -4  14   18.98    1.13 
  -2  -4  15    1.21    0.90 
  -1  -5   9   49.91    1.25 
  -1  -5  18    0.28    1.11 
  -1  -4  21    1.33    1.08 
   0  -6  13   25.11    1.38 
   0  -6  14    5.16    1.09 
   0  -4  23    4.86    0.85 
   1  -6  11   18.88    1.22 
   1  -4  23    0.44    0.74 
   2  -5   8   16.21    0.99 
   2  -4  22    0.95    0.80 
   3  -4  18    2.69    0.92 
  -2  -3  19    2.90    0.96 
  -1  -5  10   33.38    1.23 
  -1  -5  17    1.25    1.13 
   0  -5  20   18.46    1.20 
   1  -6  12    4.48    1.10 
   1  -6  13   14.31    1.30 
   1  -6  14    5.54    1.28 
   1  -6  15    6.24    1.19 
  -1  -5  11    8.34    1.01 
  -1  -5  16    6.83    1.21 
  -1  -2  24    1.32    0.64 
   0  -3  24    0.02    0.70 
   1  -5  20    0.42    1.06 
   2  -5   9   20.65    1.07 
   2  -5  18    2.61    1.12 
   2  -4  21   -0.14    0.85 
   2  -3  23    1.59    1.05 
   3  -4  10    4.00    0.78 
   3  -4  17   15.09    1.09 
   3  -2  22    0.27    0.71 
  -2  -3  18    2.27    1.06 
  -1  -5  12    5.99    1.04 
  -1  -5  13   -0.21    1.12 
  -1  -5  14   10.74    1.31 
  -1  -5  15   30.55    1.56 
  -1  -4  20    1.50    0.97 
   0  -5  19    3.36    1.13 
   0  -4  22   -0.73    0.86 
   1  -4  22    3.64    0.99 
   1  -3  24    0.56    0.80 
   2  -5  17    3.04    1.09 
   3  -4  11    4.07    0.89 
   3  -4  15    4.41    1.09 
   3  -4  16    0.07    0.87 
   3  -1  23    1.07    0.70 
  -1  -3  22    0.90    0.89 
   1  -5   8   19.01    0.91 
   1  -5  19    1.31    0.91 
   1  -2  25   -0.22    0.94 
   1  -1  26   -0.19    0.78 
   2  -2  24    0.78    0.98 
   2  -1  25   -0.36    0.88 
   3  -4  13    1.41    0.89 
   3  -4  14    0.71    0.87 
  -2  -3  17    7.07    1.12 
  -2  -2  20    0.65    0.86 
  -1  -4  19   11.23    1.23 
   0  -5  18    3.66    1.14 
   1  -5  18    1.03    1.22 
   2  -5  12    1.47    0.93 
   2  -5  13    9.78    1.15 
   2  -5  14    5.02    1.06 
   2  -5  15    5.54    1.14 
   3  -3  19    1.39    0.95 
   3  -2  21    0.05    0.80 
  -1   0  25    0.95    0.56 
   0  -5   9    7.74    0.78 
   0  -5  17    5.69    1.09 
   0  -4  21    5.13    1.02 
   0  -3  23   -0.44    0.84 
   1  -5   9   52.28    1.34 
   1  -5  17    2.15    1.25 
   1  -4  21   -0.30    1.08 
   2  -3  22    1.10    0.81 
  -2  -3  16    1.28    0.94 
  -1  -4  18   12.05    1.29 
  -1  -3  21    0.96    1.08 
  -1  -1  24    1.46    0.79 
   0  -5  10   58.46    1.40 
   0  -5  16    1.87    1.13 
   1  -5  10   35.86    1.23 
   1  -5  16    6.19    1.20 
   1  -3  23   -0.61    0.88 
   2  -4  19    1.12    1.02 
   3  -3  18    1.07    0.89 
   3  -1  22    0.69    0.77 
   3   0  23   -1.82    0.80 
  -2  -3  12   27.26    1.04 
  -2  -3  14    8.31    1.04 
  -2  -3  15   20.57    1.11 
  -2  -2  19    4.33    1.10 
   0  -5  11   11.02    0.98 
   0  -5  12   27.38    1.27 
   0  -5  13    0.95    1.04 
   0  -5  14   16.08    1.25 
   0  -5  15    2.17    0.98 
   0  -4  20   -0.41    1.04 
   1  -5  11    8.97    0.98 
   1  -4  20    1.28    1.17 
   1   0  26    0.23    0.95 
   2  -4  18    4.11    1.05 
   2  -2  23    0.42    0.80 
   3  -3   9    1.68    0.80 
   3  -2  20    5.36    1.10 
  -1  -4  17    5.37    1.20 
   0  -3  22    4.24    1.00 
   0  -1  25    1.82    0.67 
   1  -5  12    6.67    1.10 
   1  -5  13    1.58    1.03 
   1  -5  14    5.82    1.10 
   1  -2  24    0.01    0.78 
   1  -1  25    0.99    1.07 
   2  -1  24   -0.25    0.91 
   2   0  25    1.31    0.81 
  -2  -2  18    2.17    0.94 
  -1  -4  16   17.53    1.47 
  -1  -3  20    1.63    1.08 
  -1  -2  22    1.06    1.12 
   1  -4  19   10.69    1.35 
   2  -4  17    0.53    1.07 
   3  -3  16   17.30    1.19 
  -1  -4  11    9.85    0.94 
  -1  -4  14    7.16    1.19 
  -1  -4  15    6.09    1.26 
   2  -4  16    1.38    0.99 
   2  -3  20    2.11    1.06 
   3  -3  11    3.40    0.80 
   3  -3  12    0.33    0.99 
   3  -3  13   20.28    1.27 
   3  -3  14   17.76    1.24 
   3  -3  15    0.74    0.89 
   3  -1  21    4.14    0.82 
   3   1  23    0.07    0.81 
  -1  -4  12    0.61    0.92 
  -1  -4  13    1.33    0.94 
  -1  -1  23    2.13    0.99 
   0  -3  21    0.89    1.04 
   0  -2  23    0.94    0.86 
   1  -4  18   11.60    1.41 
   1  -3  21    0.98    1.18 
   1  -2  23    1.46    0.94 
   1   1  26   -0.72    0.80 
   2  -2  22    1.25    0.89 
   2   1  25    0.81    0.85 
   3   0  22    0.96    0.69 
  -2  -2  17    2.15    0.94 
  -1  -2  21    7.53    1.27 
   0  -4  17    0.63    1.01 
   0  -1  24    1.26    0.94 
   0   0  25    0.00    0.68 
   2  -4  14   17.63    1.24 
   2  -3  19    2.05    1.10 
   2  -1  23    1.90    0.76 
   3  -2  18    3.56    0.94 
  -1  -3  18    1.69    1.09 
   1  -4  17    5.21    1.03 
   1  -1  24    0.80    0.83 
   1   0  25    1.05    0.94 
   2   0  24    0.12    1.00 
   3   2  23    0.75    0.78 
   0  -4  15   19.96    1.32 
   0  -3  20   15.70    1.34 
   0  -2  22    0.22    1.00 
   1  -4  16   14.24    1.41 
   1  -3  20    3.21    1.26 
   2  -3  18    2.01    1.18 
   2  -2  21    1.69    1.00 
   2   2  25    0.75    0.68 
   3  -2  17    7.01    1.04 
  -2  -2  15    9.57    1.06 
  -1  -3  17   15.49    1.38 
  -1  -2  20    4.75    1.28 
  -1  -1  22    1.33    1.05 
   0  -4  14   -0.07    1.01 
   1  -4  10   24.43    1.06 
   1  -4  14    5.01    1.10 
   1  -4  15    4.78    1.05 
   3   0  21    1.23    0.85 
   3   1  22    0.08    0.69 
  -2   0  20    0.15    0.96 
  -1  -3  16   12.53    1.45 
  -1   0  23    2.27    1.04 
  -1   1  24    1.08    0.67 
   0  -4  12   -0.14    0.81 
   0  -4  13   50.05    1.48 
   0  -3  19    4.30    1.19 
   0  -1  23    2.80    0.97 
   0   1  25    0.08    0.76 
   1  -4  11    9.67    0.93 
   1  -3  19    4.34    1.36 
   2  -2  20    2.75    1.12 
   2  -1  22    1.84    0.92 
   3  -2  15    6.19    1.19 
  -2  -2  13    7.72    0.83 
  -2  -1  18    3.65    0.97 
   0   0  24    0.24    0.81 
   1  -2  21    7.53    1.38 
   1   0  24    0.06    0.80 
   1   1  25   -0.15    0.98 
   2   0  23    2.37    0.82 
   2   1  24   -0.77    1.03 
   3  -2  14    1.80    1.08 
  -2   1  21    2.35    0.94 
  -1  -3  15   14.35    1.32 
  -1  -2  19   -0.72    1.12 
   0  -3  18    1.62    1.17 
   2  -3  15   21.63    1.36 
   2  -2  19    7.71    1.15 
   3  -2  11    9.25    0.83 
   3  -2  12   28.18    1.20 
   3  -2  13    1.12    0.82 
   3  -1  18    0.02    0.92 
   3   0  20    1.57    1.00 
   3   2  22   -0.30    0.82 
  -2  -1  17    1.24    1.16 
  -1  -3  13    2.88    0.95 
  -1  -3  14    2.86    1.02 
   0  -3  17    1.12    1.00 
   2  -3  10    7.69    0.98 
   2  -3  14    5.43    1.08 
   2  -1  21    2.95    1.04 
   3   1  21    1.93    0.80 
  -1  -3  12    2.99    0.85 
  -1   0  22    1.89    1.27 
   0  -2  20    1.58    1.16 
   0  -1  22    1.56    1.04 
   0   2  25   -0.02    0.61 
   1  -2  20    3.59    1.37 
   1  -1  22    1.79    1.18 
   1   2  25    0.02    1.02 
   2   2  24   -0.54    1.01 
   3  -1  17   -0.55    0.92 
  -2  -1  16   16.00    1.19 
  -1   1  23    2.35    0.95 
   0   0  23   -1.01    0.91 
   0   1  24    1.08    0.83 
   1  -3  16   12.44    1.33 
   1   0  23    3.10    1.09 
   1   1  24    2.02    0.91 
   2   0  22    0.58    0.90 
   3   0  19    0.82    0.96 
  -2   1  20    0.76    0.91 
  -1  -2  17    8.07    1.40 
  -1   3  24    0.11    0.61 
   0  -3  15    2.11    1.03 
   0  -2  19    2.37    1.21 
   1  -2  19   -0.57    1.35 
   1   3  25    1.76    1.07 
   2  -2  17    3.37    1.14 
   2  -1  20    1.37    1.08 
   2   3  24    0.43    0.89 
   3  -1  16    1.14    1.00 
   3   1  20    1.34    1.05 
   3   4  22    0.09    0.75 
  -2  -1  15    4.24    1.02 
  -2   0  18    0.31    1.04 
  -1   4  24   -0.54    0.62 
   0  -3  14   32.97    1.36 
   0  -1  21    1.30    1.20 
   1  -3  14    5.40    1.07 
   1  -1  21    6.53    1.37 
   1   4  25    0.43    0.98 
   2   4  24    0.59    0.89 
   3  -1  15    8.79    1.23 
   3   0  18   -0.32    1.04 
   3   2  21    0.33    0.74 
  -1  -2  16   31.38    1.54 
  -1  -1  19    3.45    1.33 
   0  -3  13    0.43    0.84 
   1  -3  13    3.83    0.89 
   2  -2  16    1.39    0.96 
   2  -1  19    3.26    1.21 
   2   0  21   -0.27    1.03 
   3  -1  14    1.11    1.09 
  -1   1  22    2.51    1.11 
  -1   2  23    1.27    0.84 
   0  -3  12   45.82    1.26 
   0  -2  18    6.58    1.13 
   0   0  22   -0.37    1.08 
   0   2  24    0.55    0.81 
   1  -3  11   43.20    1.24 
   1  -3  12    2.63    0.70 
   1  -2  18    8.19    1.14 
   1   2  24    0.52    0.85 
   2  -2  15   11.46    1.20 
   2   1  22    0.12    0.92 
   2   2  23    0.04    0.80 
  -2  -1  13    2.91    0.87 
  -2   0  17   17.07    1.48 
  -1  -2  15   33.47    1.44 
   0   1  23    2.91    1.06 
   1  -1  20    1.15    1.23 
   1   1  23    2.17    1.12 
   3  -1  10   25.67    1.08 
   3  -1  11   24.97    1.14 
   3  -1  12    2.86    0.84 
   3   0  17    1.52    0.95 
   3   1  19    1.04    0.99 
   3   2  20    4.26    1.13 
  -1  -2  14    5.24    1.00 
  -1  -1  18    9.42    1.34 
   0  -2  17    3.65    1.03 
   1  -2  17    8.34    1.06 
   2  -2  14   24.59    1.30 
   2  -1  18    8.94    1.27 
   2   0  20   -0.90    1.10 
   2   3  23   -0.43    0.99 
   3   4  21   -0.54    0.80 
  -1  -2  13   14.87    1.10 
  -1   3  23   -0.06    0.84 
   0  -2  16   24.20    1.42 
   0   0  21    0.51    1.18 
   0   3  24   -0.61    0.76 
   1  -2  16   30.25    1.54 
   1  -1  19    2.11    1.30 
   1   0  21    9.93    1.52 
   2   1  21    1.85    1.28 
   3   1  18   -0.08    1.06 
   3   5  21   -0.28    0.76 
  -2   0  16    4.48    0.90 
  -1  -1  17    1.38    1.48 
  -1   1  21    5.73    1.21 
  -1   2  22   -1.09    1.25 
   0  -1  19   17.11    1.49 
   1   2  23   -0.60    1.01 
   1   4  24    1.96    0.99 
   2  -1  17    3.65    1.07 
   2   2  22    0.37    0.89 
   2   4  23   -0.27    1.04 
  -1   4  23    1.25    0.73 
   0   1  22    2.02    1.15 
   0   4  24   -0.59    0.72 
   1  -2  15   32.04    1.50 
   1   5  24    2.31    1.10 
   2   0  19    8.30    1.31 
   2   5  23    1.29    0.86 
   3   2  19    4.08    1.03 
   0 -11  -2    4.99    1.00 
   0  -9  -5    4.59    1.02 
   1 -11  -4    1.88    1.12 
   2 -13   1    2.07    0.74 
   2 -10  -6    2.35    0.90 
   2  -7  -8   45.02    1.27 
   2  -5  -8   16.04    0.86 
   3  -8  -7    0.81    0.69 
   4 -11  -1    0.80    0.56 
   4 -10  -3    0.22    0.66 
  -1 -10   1    0.56    0.92 
  -1  -9  -1   28.86    1.37 
  -1  -7  -3   29.31    1.01 
   0  -7  -6    6.31    0.94 
   1 -13   3    2.37    0.69 
   1 -13   8    1.54    0.50 
   1  -8  -7    9.00    1.03 
   2 -13   2    2.74    0.80 
   2 -12  -2   13.21    0.99 
   2  -6  -8    4.76    0.83 
   3 -12  -1    5.51    0.75 
   3 -10  -5    2.44    0.85 
   3  -9  -6    1.91    0.84 
   4  -9  -4    0.58    0.75 
  -1 -10   2    8.97    1.08 
   0 -12   3   25.32    1.15 
   0 -12   9   -0.25    0.58 
   0 -11  -1    2.01    0.98 
   0 -10  -3   10.27    1.15 
   0  -6  -6   81.59    1.37 
   1 -13   4    5.78    0.70 
   1 -13   7    2.50    0.60 
   1 -12  -1    5.81    1.09 
   3  -7  -7   15.81    1.03 
  -1 -10   3    4.44    1.00 
  -1  -9   0   22.11    1.25 
   0 -12   8    0.93    0.75 
   0  -9  -4   25.52    1.16 
   0  -8  -5   22.91    1.10 
   1 -11  -3    1.24    1.03 
   1  -7  -7    2.85    0.78 
   2 -13   3    4.91    0.79 
   2 -10  -5    5.45    1.00 
   2  -8  -7   25.07    1.28 
   3 -12   0   -1.23    0.81 
   3  -6  -7   20.85    0.99 
   4 -11   0    2.05    0.65 
  -1  -8  -1   13.83    1.04 
   0 -12   5   17.41    1.04 
   0 -12   6   -0.40    0.81 
   0 -12   7    1.17    0.68 
   0 -11   0    0.01    0.96 
   1 -12   0   13.63    1.15 
   2 -13   4    1.02    0.80 
   3 -10  -4    8.58    1.10 
   4 -10  -2    1.74    0.75 
  -1 -10   4   10.67    0.96 
  -1 -10   5    4.85    1.05 
  -1  -9   1   25.62    1.24 
   0 -10  -2    4.47    0.97 
   0  -7  -5   -0.68    0.74 
   1 -11  -2    2.75    1.15 
   2 -13   5    6.00    0.83 
   2 -13   6    0.88    0.69 
   2 -13   7    1.28    0.61 
   2  -7  -7    4.72    0.84 
   3  -9  -5    5.63    1.03 
   3  -8  -6   11.86    0.91 
  -1 -10   7    1.47    0.89 
   0 -11   1    0.96    0.95 
   0  -9  -3   35.53    1.33 
   0  -8  -4   -0.34    0.89 
   1 -12   1    5.46    1.04 
   1  -9  -5    1.56    0.74 
   2  -6  -7    0.67    0.83 
   3 -12   1    5.73    0.78 
   4 -11   1    0.92    0.69 
   4  -9  -3    7.66    0.91 
   4  -8  -4   -0.86    0.71 
  -1  -8   0    0.28    0.81 
  -1  -7  -1   12.33    0.83 
   0 -10  -1   18.29    1.13 
   1 -12   2    9.22    1.03 
   1  -7  -6   25.88    1.03 
   2 -11  -2    3.89    1.08 
   2 -10  -4   24.86    1.26 
   2  -8  -6   16.19    1.14 
   1 -11  -1   14.88    1.20 
   1 -10  -3    4.29    1.16 
   2 -12   1    0.27    0.89 
   3 -12   2    3.18    0.76 
   3 -11  -1    1.14    0.79 
   3  -7  -6   -0.02    0.72 
   4 -11   2    2.08    0.80 
   4 -10  -1    0.50    0.65 
  -1  -9   3   15.96    1.00 
   0 -10   0   55.67    1.54 
   0  -9  -2   44.46    1.43 
   0  -7  -4    2.91    0.77 
   1 -12   3    1.98    0.91 
   1 -12  11    0.38    0.56 
   1  -9  -4   31.87    1.29 
   1  -8  -5   52.60    1.42 
   1  -6  -6   24.55    0.96 
   3 -12   3    3.04    0.82 
   3  -8  -5    3.67    0.97 
   3  -6  -6   45.07    1.16 
  -1  -7   0   16.05    0.84 
   0 -11   4   42.37    1.37 
   0 -11  11    1.23    0.74 
   1 -12   4   -0.49    0.83 
   1 -11   0   12.54    1.15 
   2 -12   2   13.94    1.07 
   2 -11  -1    2.78    1.05 
   2 -10  -3   13.10    1.18 
   2  -7  -6   26.20    1.10 
   4  -9  -2    2.08    0.73 
  -1  -9   5    1.83    0.90 
   0 -11   5    2.58    1.08 
   0 -11  10    5.99    0.89 
   1 -12   5    1.93    0.82 
   1 -12  10    3.67    0.63 
   1 -10  -2    9.82    1.22 
   2 -12   3    0.86    0.91 
   2  -9  -4    9.91    0.99 
   3 -12   4    0.10    0.79 
   3 -11   0   15.53    0.95 
   4 -11   3    3.62    0.72 
   4 -10   0    2.59    0.66 
   4  -8  -3    0.64    0.78 
  -1  -9   6   14.82    1.09 
  -1  -8   2    1.69    0.68 
   0 -11   6   19.21    1.18 
   0 -11   7    1.05    1.00 
   0 -11   9   -0.95    0.88 
   0 -10   1   18.10    1.09 
   0  -9  -1    4.39    0.97 
   1 -12   8    9.91    0.90 
   1 -12   9    0.34    0.78 
   1 -11   1   13.37    1.19 
   1  -9  -3   17.48    1.21 
   1  -7  -5   28.95    1.02 
   2  -6  -6   13.32    0.79 
   3 -12   5    2.75    0.82 
   5  -9   3    0.60    0.46 
  -1  -9   7    9.60    0.89 
  -1  -7   1   13.77    0.83 
   0 -11   8    1.86    0.80 
   0  -8  -2   37.70    1.24 
   0  -7  -3   29.41    1.03 
   1 -10  -1    0.98    0.99 
   1  -8  -4   22.22    1.14 
   2 -12   4    8.83    0.97 
   2 -11   0    1.47    0.81 
   2 -10  -2   15.96    1.22 
   3 -12   6    4.41    0.84 
   3 -12   7    4.83    0.89 
   3 -12   9    5.62    0.76 
   3 -11   1    0.18    0.79 
   3  -7  -5   20.17    1.04 
   0 -10   2    4.76    0.97 
   0  -9   0   -0.37    0.91 
   1 -11   2    2.67    1.10 
   2 -12   5    2.65    0.81 
   3 -12   8   -1.04    0.94 
   3  -8  -4   34.79    1.28 
   4 -10   1    1.35    0.73 
  -1  -8   4   21.48    1.06 
   2 -12   6    6.43    0.83 
   2 -12   7   -0.57    0.67 
   2 -12   8    1.12    0.64 
   2 -12   9    1.61    0.61 
   2 -12  10    1.48    0.56 
   2  -9  -3    8.92    1.06 
   2  -7  -5    8.41    0.95 
   3 -11   2    9.25    0.92 
   3  -6  -5    5.30    0.79 
   4 -11   6    2.49    0.71 
   4  -8  -2    1.48    0.78 
   4  -7  -3   13.48    0.88 
   5  -9   4    1.84    0.51 
   0  -8  -1    9.61    0.89 
   0  -7  -2   10.87    0.78 
   1 -11   3   -0.47    1.06 
   1 -10   0   21.50    1.35 
   1  -9  -2   46.17    1.32 
   1  -7  -4   49.16    1.17 
   2 -10  -1    2.21    1.11 
   2  -8  -4    5.79    0.93 
   4 -11   7    3.07    0.67 
   4 -11   8    0.93    0.58 
   4 -10   2    4.31    0.94 
   5  -8   2    0.19    0.62 
  -1  -8   5   50.53    1.26 
   0 -10   4    0.40    0.89 
   0  -9   1    3.62    0.95 
   1 -11   4    0.84    0.98 
   1 -11  13    0.06    0.69 
   1  -8  -3   42.30    1.17 
   2 -11   2    2.15    1.11 
   2  -6  -5   20.97    1.00 
   3 -11   3   -0.17    0.79 
   3 -10   0    0.09    0.86 
   3  -5  -5   11.85    0.72 
   4  -9   0   11.39    1.03 
   5  -9   5   -0.41    0.55 
  -1  -8   6    6.08    0.94 
   0 -10   5    3.93    1.04 
   0 -10  12    1.20    0.68 
   1 -10   1    1.19    1.00 
   2  -9  -2    7.72    1.04 
   3  -8  -3    1.53    0.92 
   3  -7  -4    2.14    0.80 
  -1  -8   7   11.02    0.94 
   0 -10   6    4.74    1.15 
   0  -9   2   43.43    1.36 
   0  -8   0   56.76    1.31 
   1 -11  12   -0.12    0.59 
   1  -9  -1   24.94    1.22 
   2 -11   3    4.56    1.14 
   2 -11  14    1.98    0.48 
   3 -11   4    2.28    0.81 
   5  -9   6    1.08    0.65 
   0 -10   7    8.02    0.99 
   0 -10  10   10.05    1.01 
   0 -10  11    1.42    0.84 
   0  -7  -1   96.77    1.48 
   1 -11   6    0.95    0.90 
   1 -11  11    1.02    0.86 
   1  -8  -2    1.63    0.90 
   1  -7  -3   27.51    1.00 
   2 -11   4    8.48    1.15 
   3 -11   5    1.35    0.78 
   3 -11  13    0.19    0.53 
   3 -10   1   11.78    1.03 
   4  -9   1    5.99    0.97 
   4  -8  -1   11.43    0.88 
   4  -7  -2   16.22    1.00 
   5  -9   7    0.09    0.71 
   5  -8   3    2.02    0.59 
   0 -10   8    9.78    0.93 
   0 -10   9    0.91    0.82 
   1 -11   9    8.79    0.96 
   1 -11  10    7.54    0.99 
   1 -10   2    9.69    0.95 
   2 -11  13    1.84    0.56 
   2 -10   1    3.91    1.08 
   2  -9  -1    1.55    1.04 
   3  -6  -4   57.88    1.24 
  -1  -7   5   30.11    0.99 
   1 -10   3    6.48    1.13 
   1  -9   0   19.97    1.04 
   2 -11   5   16.16    1.21 
   3 -11   6    6.56    0.90 
   3 -11   7   -0.13    0.74 
   3 -11  12    0.49    0.74 
   3 -10   2    2.85    0.94 
   3  -7  -3    5.87    0.95 
   4 -10   5    1.37    0.64 
   1 -10  15    0.81    0.62 
   2 -11   6    5.92    1.10 
   2 -10   2   16.03    1.32 
   2  -8  -2   18.96    1.16 
   2  -6  -4   20.49    0.93 
   3 -11   8    6.21    0.79 
   3 -11   9   -0.37    0.66 
   3 -11  10   10.24    0.82 
   3 -11  11   -0.16    0.71 
   3  -9   0    6.13    0.91 
   4  -9   2    2.88    0.99 
   4  -8   0   10.85    1.02 
   5  -8   4    0.92    0.59 
   5  -7   2    4.81    0.73 
  -1  -7   6   26.82    0.98 
   0  -7   0   -0.41    0.54 
   1 -10   4    9.98    1.04 
   1  -9   1   27.33    1.23 
   1  -8  -1   13.28    0.79 
   2 -11   7    3.12    1.02 
   2 -11   8    2.44    0.89 
   2 -11   9    0.92    0.79 
   2 -11  10    1.41    0.75 
   2 -11  11    2.35    0.66 
   2  -9   0   32.29    1.31 
   3 -10   3    1.49    0.96 
   4 -10   6    2.04    0.67 
   4  -6  -2    2.28    0.78 
   0  -9   5    5.43    1.12 
   0  -8   2   37.19    1.13 
   1  -7  -2   30.89    0.94 
   2 -10   3   12.25    1.31 
   2 -10  16   -0.63    0.45 
   4 -10   7   -0.31    0.64 
   4 -10   8    0.13    0.88 
   4 -10  12    1.77    0.71 
   4  -7  -1   -0.02    0.67 
   5  -8   5    4.00    0.70 
   0  -9  13    0.57    0.78 
   1 -10   5    6.49    1.08 
   1 -10  14    1.56    0.69 
   3 -10   4    7.75    1.08 
   3  -9   1    4.73    0.97 
   3  -8  -1    2.96    0.93 
   3  -6  -3    6.99    0.84 
   4 -10   9   -0.35    0.86 
   4 -10  10    3.28    0.87 
   4 -10  11    1.25    0.81 
   4  -9   3    9.06    0.87 
   5  -7   3    0.71    0.67 
   0  -9   7   19.83    1.26 
   0  -7   1   98.47    1.45 
   1 -10   6   24.07    1.27 
   1 -10  13    2.54    0.88 
   1  -8   0    0.16    0.81 
   2 -10   4   24.09    1.40 
   2  -9   1    1.27    1.04 
   2  -8  -1   59.32    1.53 
   3 -10  15    1.25    0.57 
   3  -7  -2    2.41    0.86 
   4  -8   1   11.95    0.92 
   5  -8   6    0.54    0.59 
   0  -9   8   10.86    1.14 
   0  -9  12    2.67    0.84 
   1 -10   7    2.59    0.97 
   1 -10  12    0.52    0.95 
   1  -7  -1   12.61    0.87 
   2 -10  15    3.63    0.68 
   2  -7  -2   43.42    1.15 
   2  -6  -3   17.93    0.87 
   3 -10   5    3.58    1.00 
   0  -9   9   14.65    1.02 
   0  -9  10   10.86    0.91 
   0  -9  11    0.56    0.69 
   1 -10  10    8.48    1.02 
   1 -10  11    4.00    0.91 
   1  -9   3   16.75    1.08 
   2 -10   5    6.33    1.18 
   3 -10   6    5.98    1.03 
   3 -10  14    1.50    0.66 
   3  -9   2    4.40    0.98 
   4  -7   0    3.46    0.79 
   4  -6  -1    7.93    0.91 
   5  -8   7    1.69    0.54 
   1  -8   1   13.04    1.02 
   2 -10   6    1.72    1.00 
   2  -8   0    5.86    0.98 
   3 -10   7   12.41    1.09 
   3 -10  13    1.23    0.62 
   3  -5  -3   24.43    0.88 
   4  -8   2    3.30    0.85 
   5  -8   8   -0.03    0.58 
   5  -8   9    0.76    0.71 
   5  -8  11    0.42    0.65 
   0  -8   5   23.57    1.13 
   1  -9   4   30.02    1.31 
   1  -9  16    0.10    0.72 
   2 -10   7    0.67    1.07 
   3 -10   8    1.09    0.89 
   3 -10  12    1.44    0.65 
   3  -9   3   15.76    1.18 
   4  -9   6    4.53    0.80 
   5  -8  10    0.53    0.63 
   1  -7   0   15.60    0.86 
   2 -10   8    1.81    1.07 
   2 -10  12    9.55    0.89 
   2  -9   3    7.14    1.10 
   2  -7  -1    5.90    0.78 
   3 -10   9    6.50    0.96 
   3 -10  10    1.76    0.82 
   3 -10  11    0.33    0.73 
   3  -8   1    2.53    0.86 
   4  -9  14    2.00    0.78 
   4  -8   3    2.36    0.74 
   4  -7   1   -0.54    0.84 
   5  -7   5    3.53    0.79 
   5  -6   3    0.17    0.64 
   0  -8   6   23.13    1.10 
   1  -9   5    2.98    0.86 
   1  -8   2   -0.34    0.89 
   2 -10   9   10.35    1.11 
   2 -10  10    2.77    0.93 
   2 -10  11    6.37    0.92 
   2  -9  17    1.30    0.62 
   2  -8   1   63.38    1.53 
   3  -9   4   -0.42    0.93 
   4  -9   7    5.64    0.76 
   4  -9   8    6.36    0.90 
   4  -9  13    1.44    0.81 
   0  -8  14   11.12    0.95 
   1  -9   6   11.72    1.09 
   1  -9  15   -0.09    0.73 
   2  -9   4    9.72    1.18 
   4  -9   9    3.20    0.71 
   4  -9  10    0.14    0.77 
   4  -9  11    2.31    0.82 
   4  -9  12    0.27    0.81 
   4  -6   0   32.55    1.07 
   4  -5  -1    3.15    0.65 
   5  -7   6    1.88    0.75 
   1  -9   7   10.72    1.02 
   1  -9  14   10.31    1.03 
   1  -8  18    1.68    0.65 
   3  -9   5    8.58    1.06 
   3  -9  16    1.01    0.55 
   0  -8   8   36.33    1.24 
   0  -8  12    0.62    0.85 
   0  -8  13    0.06    0.66 
   0  -7   4    2.25    0.69 
   1  -9   8    8.21    0.90 
   1  -9  13    6.22    1.03 
   1  -7   1   10.86    0.76 
   2  -9   5    4.02    1.14 
   2  -9  16    3.31    0.71 
   2  -8   2   21.86    1.16 
   2  -8  19    0.81    0.51 
   3  -9   6    1.98    1.00 
   3  -6  -1   13.05    0.85 
   3  -5  -2    8.70    0.67 
   4  -7   2   15.09    1.01 
   5  -7   7    1.61    0.59 
   0  -8  10   36.06    1.27 
   0  -8  11   10.91    0.96 
   1  -9  11    4.86    1.08 
   1  -9  12   11.71    1.03 
   2  -9   6   27.49    1.43 
   3  -9  15    1.94    0.64 
   4  -8  16    1.33    0.76 
   5  -7   8    0.60    0.69 
   0  -7   5   -0.55    0.70 
   1  -8   4   22.39    0.97 
   1  -8  17   -0.89    0.72 
   2  -8   3    5.05    0.99 
   3  -9   7    5.82    1.12 
   3  -9  14    0.39    0.66 
   3  -8   3    1.18    0.85 
   4  -8   6    2.63    0.82 
   4  -7   3   13.19    1.06 
   4  -6   1    8.37    0.79 
   5  -7   9    1.52    0.69 
   5  -5   3    5.80    0.71 
   1  -7   2   34.60    1.05 
   2  -9   7    1.34    0.86 
   2  -7   1    3.58    0.75 
   3  -9   8    5.16    1.10 
   3  -9   9   -0.72    0.98 
   3  -9  13    8.56    0.85 
   4  -8  15    0.74    0.80 
   4  -5   0   20.40    0.83 
   5  -7  10    1.87    0.65 
   5  -7  11    1.39    0.60 
   0  -7   6    6.80    0.79 
   1  -8   5   51.72    1.27 
   2  -9   8   26.17    1.15 
   2  -9   9    4.18    1.08 
   2  -9  13    1.06    0.79 
   2  -8  18    0.49    0.66 
   3  -9  10    0.66    0.95 
   3  -9  11    5.37    0.98 
   3  -9  12    0.90    0.83 
   3  -8   4   33.73    1.34 
   3  -6   0   10.92    0.88 
   4  -8   7    4.73    0.86 
   1  -8   6    4.85    0.93 
   1  -8  16    1.61    0.75 
   1  -7  19    0.62    0.69 
   2  -9  10    1.72    1.01 
   2  -9  11    2.31    0.96 
   2  -9  12    2.07    0.89 
   2  -8   4    6.41    0.94 
   2  -6   0   88.38    1.40 
   3  -7   2    2.44    0.88 
   3  -5  -1   14.48    0.76 
   4  -8   8    1.55    0.79 
   4  -8  14    0.90    0.68 
   4  -7   4    1.61    0.87 
   4  -7  18   -0.06    0.59 
   4  -6   2    3.71    0.90 
   5  -5   4    2.59    0.75 
   0  -7   7   82.55    1.43 
   1  -7   3   27.70    0.98 
   2  -7   2   40.71    1.22 
   2  -7  20    0.42    0.50 
   3  -8   5    2.14    0.92 
   3  -8  17    0.09    0.57 
   4  -8   9    4.13    0.80 
   4  -8  10    5.23    0.81 
   4  -8  11    2.31    0.76 
   4  -8  12   -0.52    0.67 
   4  -8  13    0.79    0.63 
   0  -7   8    6.82    0.83 
   0  -7  14    0.41    0.75 
   1  -8   7   10.61    1.01 
   1  -8  15   11.35    0.95 
   2  -8   5    6.58    0.93 
   2  -8  17    0.88    0.75 
   3  -8   6   11.45    1.06 
   4  -5   1    3.82    0.86 
   5  -6   7    1.20    0.73 
   5  -6  15    0.35    0.52 
   0  -7   9   86.47    1.55 
   1  -8   8    2.52    0.91 
   1  -8  14    9.95    0.94 
   2  -8   6   18.58    1.10 
   3  -8  16   -0.29    0.65 
   3  -7   3    7.41    0.93 
   3  -6   1   13.96    0.95 
   4  -7  17    0.95    0.82 
   5  -6   8    5.58    0.74 
   5  -5   5    2.31    0.75 
   0  -7  10    2.72    0.77 
   0  -7  11   18.46    1.02 
   0  -7  12    0.65    0.82 
   1  -8  12    8.08    1.10 
   1  -8  13   10.92    1.01 
   1  -7  18    4.48    0.82 
   3  -8   7    0.12    0.95 
   3  -8  15    0.31    0.72 
   4  -6   3    4.22    0.89 
   5  -6   9    0.43    0.68 
   1  -8  11   13.74    1.11 
   2  -8   7   25.41    1.22 
   2  -7  19   -0.16    0.66 
   3  -8   8    2.58    0.98 
   3  -8  14    1.14    0.83 
   3  -7   4    1.49    0.92 
   3  -5   0  115.25    1.54 
   4  -7  16    0.91    0.72 
   4  -6  19    0.42    0.59 
   5  -6  10    1.44    0.76 
   5  -6  11    1.69    0.65 
   1  -7   5   28.89    0.99 
   1  -6  20    0.11    0.65 
   2  -8   8    7.21    1.07 
   2  -6  21   -0.14    0.51 
   3  -8   9   -0.55    1.03 
   3  -8  10   10.07    1.14 
   3  -8  12   12.50    1.10 
   3  -8  13    1.12    0.90 
   4  -7   7    1.22    0.83 
   4  -7  15    0.71    0.62 
   4  -6   4    1.23    0.78 
   4  -5   2    4.62    0.84 
   5  -5   6    0.52    0.67 
   5  -4   4    2.49    0.74 
   1  -7  17    1.41    0.74 
   2  -8   9   24.23    1.22 
   2  -8  10    0.88    1.00 
   2  -8  13   -0.26    0.87 
   2  -8  14    0.43    0.80 
   2  -7   4   10.69    0.79 
   3  -8  11   -0.58    0.72 
   3  -7  18    0.18    0.62 
   4  -7   8    6.62    0.94 
   5  -5  16    0.03    0.68 
   1  -7   6   26.88    1.02 
   2  -8  11    7.99    1.03 
   2  -8  12    4.15    0.97 
   2  -7  18    3.19    0.88 
   2  -6   2   49.12    1.09 
   4  -7   9    4.66    0.88 
   4  -7  10    1.89    0.86 
   4  -7  13    1.79    0.73 
   4  -7  14    0.77    0.74 
   4  -6  18    0.47    0.74 
   4  -4   1    9.96    0.70 
   5  -5   7    1.15    0.66 
   1  -7   7    3.70    0.77 
   1  -7  16    1.04    0.78 
   2  -7   5    7.10    0.90 
   3  -7   6    0.22    0.91 
   3  -7  17    0.80    0.68 
   3  -5   1   17.12    0.86 
   4  -7  11    0.96    0.82 
   4  -7  12    0.69    0.79 
   4  -6   5    7.49    0.96 
   4  -5  20    0.03    0.62 
   5  -5  15    1.40    0.69 
   5  -4   5    3.78    0.82 
   0  -6   8   47.13    1.11 
   0  -6  15    9.82    0.97 
   1  -7  15    4.97    0.98 
   1  -6  19    7.66    0.93 
   2  -5  22    0.23    0.49 
   4  -5   3    4.00    0.81 
   1  -7   8    4.78    0.81 
   2  -7   6   24.73    1.13 
   2  -7  17    3.63    0.77 
   2  -6   3   16.48    0.78 
   2  -6  20    0.91    0.59 
   3  -7   7   15.36    1.04 
   3  -7  16    2.36    0.81 
   4  -6  17    0.90    0.65 
   5  -5  10    1.05    0.77 
   0  -6   9   15.04    0.83 
   0  -6  14    5.38    0.76 
   1  -7  13   11.39    1.10 
   1  -7  14   11.59    0.99 
   2  -7   7    6.12    0.94 
   3  -7  15    9.41    1.00 
   3  -6   4   52.96    1.33 
   3  -6  19    1.19    0.64 
   4  -6  16    0.48    0.60 
   4  -4   2   21.65    0.91 
   5  -5  11    0.88    0.70 
   5  -4   6   19.36    0.86 
   5  -4  17    0.02    0.54 
   0  -6  10   21.92    0.94 
   0  -6  11   34.49    1.05 
   0  -6  12   -1.58    0.69 
   1  -7  12   39.58    1.41 
   1  -6   5   71.28    1.21 
   1  -6  18    3.35    0.92 
   2  -4  23    0.29    0.44 
   3  -7   9   10.06    1.15 
   3  -7  14    1.88    0.98 
   3  -5   2   11.27    0.83 
   4  -5   4   20.52    1.02 
   4  -5  19    2.66    0.74 
   2  -7   8   46.13    1.28 
   2  -7   9   10.12    0.97 
   2  -7  15    6.61    0.89 
   2  -6   4   21.22    0.90 
   2  -6  19    2.44    0.80 
   3  -7  11   11.75    1.10 
   3  -7  12    1.18    1.04 
   3  -7  13   20.07    1.21 
   3  -6   5    4.87    0.81 
   4  -6   8    3.79    0.87 
   4  -6  15    2.18    0.76 
   5  -4   7    6.40    0.75 
   5  -4  16    1.15    0.69 
   5  -3   5   -0.11    0.64 
   1  -5  20    0.11    0.69 
   2  -7  10   30.73    1.32 
   2  -7  11    9.65    0.95 
   2  -7  12    2.60    0.94 
   2  -7  13    2.67    0.86 
   2  -7  14    7.80    0.88 
   2  -5  21    3.69    0.68 
   3  -6  18    0.17    0.67 
   4  -6   9   16.56    1.00 
   4  -6  10    1.33    0.86 
   4  -6  13    3.68    0.89 
   4  -6  14    1.76    0.83 
   4  -5   5   25.05    1.13 
   5  -4   8   14.22    1.00 
   5  -3  18    0.42    0.49 
   1  -6  17    6.59    0.84 
   2  -6   5   19.84    0.97 
   3  -6   6   50.50    1.38 
   4  -6  11    4.19    0.82 
   4  -6  12    1.45    0.85 
   4  -5  18    0.89    0.62 
   5  -4   9    1.17    0.81 
   5  -4  15    0.39    0.61 
   1  -6   7   16.75    0.75 
   2  -6  18    2.92    0.77 
   3  -6  17    0.90    0.81 
   3  -5  20    0.53    0.62 
   4  -5   6   21.95    1.15 
   4  -4  20    0.42    0.74 
   5  -4  10    1.75    0.85 
   5  -3   6    3.86    0.81 
   0  -5  16    2.21    0.81 
   1  -6  16    5.07    0.89 
   3  -6   7   21.25    1.11 
   3  -6  16   -0.49    0.86 
   4  -5  17    0.56    0.65 
   4  -3   2    8.11    0.71 
   5  -4  11    0.26    0.78 
   5  -4  12    1.15    0.67 
   5  -3  17    1.19    0.67 
   1  -6   8   32.32    1.07 
   1  -6  15    6.25    0.97 
   1  -5  19    1.12    0.84 
   2  -5  20    1.04    0.78 
   2  -4  22    1.34    0.57 
   3  -6   8   10.02    0.94 
   4  -5  16    2.09    0.73 
   4  -4   4   31.83    1.05 
   4  -3  21   -0.26    0.69 
   5  -3   7    0.07    0.70 
   0  -5  15    0.68    0.71 
   1  -4  21    0.03    0.76 
   2  -6   7    0.92    0.75 
   3  -6   9    7.32    1.03 
   3  -6  14    6.79    1.11 
   3  -6  15    0.15    0.96 
   3  -5  19    1.67    0.72 
   4  -4  19    0.39    0.64 
   5  -3  16    1.90    0.66 
   1  -6  12    5.25    1.00 
   1  -6  13   14.44    1.13 
   2  -6   8    4.36    0.84 
   2  -6  15    6.81    0.96 
   2  -3  23    1.02    0.53 
   3  -6  11    0.80    0.91 
   3  -6  12    2.61    1.06 
   3  -6  13    3.02    0.95 
   3  -4  21   -0.01    0.56 
   4  -5   9   23.14    1.10 
   4  -5  14    3.38    0.89 
   4  -5  15    0.17    0.80 
   5  -3   8    6.08    0.82 
   5  -2  18    0.20    0.55 
   0  -5  11   10.23    0.82 
   1  -5  18    0.70    0.74 
   2  -6   9   15.83    1.05 
   2  -6  14   19.75    1.14 
   2  -5  19    2.10    0.82 
   3  -5   5   10.74    0.82 
   3  -5  18    3.39    0.85 
   4  -5  10    1.99    0.85 
   4  -5  11   -0.67    0.85 
   4  -5  12    2.65    0.81 
   4  -5  13    2.50    0.86 
   4  -4   5    7.17    0.82 
   4  -4  18   -0.27    0.65 
   4  -3   3   25.29    0.89 
   5  -3   9   13.81    1.04 
   1  -3  22    0.46    0.75 
   2  -6  10   10.06    0.99 
   2  -6  11   16.69    1.09 
   2  -6  12   18.85    1.09 
   2  -6  13    1.33    0.80 
   2  -4  21   -0.18    0.76 
   3  -4   3   41.98    1.04 
   4  -3  20    0.30    0.68 
   5  -3  10    2.48    0.75 
   5  -3  11   12.26    0.99 
   5  -3  13    0.43    0.61 
   5  -2  17    1.90    0.79 
   1  -5  17    2.12    0.85 
   1  -4  20    1.04    0.79 
   2  -5   5   90.25    1.40 
   3  -5   6   12.16    0.87 
   3  -4  20    0.99    0.67 
   4  -4   6    1.58    0.86 
   4  -4  17   -0.18    0.70 
   5  -3  12    1.63    0.79 
   3  -5   7    0.98    0.81 
   4  -3   4   27.75    1.02 
   4  -2  21   -0.51    0.74 
   5  -2   7    5.17    0.74 
   1  -5  16    6.10    0.95 
   2  -5   6   13.70    0.83 
   2  -3  22    0.73    0.66 
   3  -5  16    4.75    1.04 
   4  -4   7   26.91    1.17 
   4  -4  16    0.53    0.80 
   4  -3  19    1.57    0.63 
   4  -1  22   -0.57    0.58 
   0  -4  16   -0.31    0.74 
   2  -4  20    2.95    0.85 
   3  -5  15    0.98    0.98 
   3  -4   4    0.75    0.59 
   3  -4  19    4.55    0.82 
   3  -3  21    0.39    0.62 
   4  -4  15    2.20    0.88 
   5  -2   8    4.71    0.72 
   1  -5  15   28.64    1.23 
   1  -3  21    0.70    0.80 
   2  -5   7   22.16    0.95 
   2  -5  16    8.04    0.94 
   2  -2  23    0.23    0.61 
   2  -1  24   -0.09    0.44 
   3  -5   9    2.96    0.86 
   3  -5  13    6.05    0.99 
   3  -5  14   10.82    1.08 
   4  -4   9    2.51    0.72 
   4  -4  14    4.14    0.90 
   4  -3   5   24.40    0.98 
   4  -3  18    0.14    0.67 
   4  -2   3    0.27    0.62 
   5  -2   9    3.71    0.73 
   5  -1   6    2.38    0.64 
   0  -4  15   16.73    1.02 
   1  -5  13    2.36    0.98 
   1  -5  14    5.78    0.97 
   2  -5   8   18.59    1.02 
   2  -5  15    5.32    0.85 
   3  -5  11    2.16    0.76 
   3  -5  12    5.48    0.84 
   3  -4  18    2.68    0.92 
   4  -4  10    4.93    0.80 
   4  -4  12   10.17    1.01 
   4  -2  20    0.46    0.63 
   5  -2  10    1.10    0.76 
   5  -2  11    3.31    0.73 
   5  -2  13    2.70    0.76 
   1  -5  12    6.03    0.89 
   1  -4  18   11.73    0.98 
   2  -5   9   20.23    0.99 
   2  -5  14    3.51    0.84 
   2  -3  21    6.34    1.06 
   3  -3  20    0.37    0.85 
   3  -2  22   -0.40    0.53 
   4  -3   6   19.28    1.00 
   4  -3  17    1.40    0.78 
   4  -1  21    1.00    0.71 
   4   0  22    0.62    0.58 
   0  -4  14    0.66    0.60 
   1  -2  22   -0.25    0.73 
   2  -5  10   13.14    1.01 
   2  -5  11   19.31    1.10 
   2  -5  12    0.45    0.86 
   2  -5  13    9.61    0.90 
   3  -4   6    1.39    0.61 
   3  -4  17   16.88    1.21 
   4  -2  19   -0.43    0.62 
   0  -4  13   49.54    1.11 
   1  -3  20   -0.50    0.89 
   3  -4  16    0.58    1.02 
   4  -3   7    6.18    0.90 
   4  -2   4    8.68    0.77 
   5  -1   8    1.36    0.58 
   1  -4  17    5.75    0.95 
   1  -1  23    1.30    0.68 
   2  -2  22    1.30    0.74 
   3  -4   7   69.53    1.34 
   3  -3  19    3.17    0.85 
   3  -2  21   -0.53    0.66 
   4   1  22    0.60    0.63 
   5  -1  14    4.04    0.72 
   2  -4  17    0.74    0.83 
   2  -3  20    1.79    0.81 
   2   0  24   -0.22    0.54 
   3  -4   8    4.72    0.73 
   4  -3   8    8.05    0.89 
   4  -3  14    0.12    0.80 
   4  -2  18    0.46    0.75 
   4  -1  20    0.62    0.60 
   4   0  21   -0.01    0.74 
   5  -1  11    0.66    0.74 
   5  -1  12    4.13    0.79 
   5  -1  13    1.29    0.81 
   0  -3  17    0.09    0.66 
   1  -4  16   14.38    1.04 
   3  -4   9   37.11    1.21 
   3  -4  13    0.84    0.99 
   3  -4  14    0.47    1.00 
   3  -3  18    0.55    0.95 
   3  -1  22    1.14    0.60 
   3   0  23   -0.03    0.45 
   4  -3  11   22.85    1.10 
   4  -3  12   -0.17    0.86 
   4  -3  13    5.46    0.89 
   4  -2   5    8.50    0.77 
   5   2  18    0.64    0.53 
   1  -3  19    2.65    0.85 
   2  -4  16    1.90    0.80 
   3  -4  11    4.74    0.83 
   3  -4  12   12.47    1.03 
   3  -2  20    5.00    1.00 
   4  -2  17    1.63    0.82 
   4  -1  19    1.80    0.82 
   0  -3  16    0.42    0.84 
   1  -4  14    5.07    1.06 
   2  -4   7    7.96    0.73 
   2  -4  15   -0.52    0.87 
   3  -3   5    1.17    0.57 
   3  -3  17    0.59    0.87 
   5   0   8    0.67    0.69 
   5   0  14    1.52    0.75 
   1  -4  13    0.86    0.81 
   1  -3  18    0.54    0.97 
   1  -1  22    1.02    0.76 
   2  -4   8   11.75    0.79 
   2  -4  14   16.57    1.04 
   4  -2  16    2.20    0.87 
   4   0  20    0.91    0.61 
   4   1  21    0.72    0.77 
   5   0   9    1.40    0.69 
   5   0  13    0.58    0.72 
   5   1  16   -0.47    0.57 
   0  -3  15    0.63    0.77 
   1  -4  12    1.82    0.70 
   2  -4   9    8.36    0.82 
   2  -4  10   21.38    0.97 
   2  -4  13   20.73    1.14 
   2  -1  22    1.74    0.82 
   2   1  24    0.29    0.46 
   3  -3  16   20.43    1.32 
   3  -2  19    0.60    0.93 
   3  -1  21    4.02    0.74 
   4  -2  15   12.51    1.06 
   4  -1  18    2.50    0.81 
   5   0  11    4.94    0.81 
   5   1  15    1.22    0.73 
   1  -2  20    3.02    0.78 
   2  -4  11   10.53    0.77 
   2   0  23    2.40    0.74 
   3  -3  15    1.12    0.96 
   3   0  22    0.26    0.60 
   4  -2   8    5.27    0.93 
   4  -2  14    8.62    0.93 
   5   3  17    0.74    0.60 
   1  -3  17   11.30    1.09 
   2  -3  17    7.08    1.01 
   3  -3   7   13.80    0.77 
   4  -2  12    4.69    0.82 
   4  -2  13    4.87    0.93 
   4  -1  17    0.01    0.85 
   4   0  19    0.15    0.66 
   4   2  21   -1.33    0.73 
   5   1   8    0.02    0.73 
   5   1  14    3.64    0.77 
   1   2  24    0.82    0.58 
   3  -3  14   17.31    1.04 
   3  -2  18    5.69    1.07 
   3  -1  20    0.36    0.79 
   3   2  23    1.22    0.68 
   4  -2  11    8.70    0.94 
   4  -1   5    1.15    0.61 
   4   1  20   -0.89    0.66 
   5   1   9   -0.36    0.70 
   5   1  13    1.77    0.71 
   5   2  15    0.16    0.70 
   1  -3  16   12.27    1.00 
   1  -2  19   -1.10    0.86 
   1  -1  21    5.70    0.94 
   2  -3  16    0.69    0.93 
   2   2  24   -0.06    0.43 
   3  -3  10   10.82    0.96 
   3  -3  11    3.68    0.86 
   3  -3  12    0.53    0.81 
   4  -1  16    1.42    0.87 
   4   3  21   -0.94    0.71 
   5   1  11    0.64    0.67 
   5   4  16    0.52    0.68 
   0  -2  17    2.84    0.88 
   2  -3  15   22.09    1.10 
   3  -2  17    9.92    1.08 
   3   0  21    1.36    0.73 
   3   1  22    0.58    0.60 
   4  -1   6    7.23    0.77 
   4  -1  15    1.03    0.91 
   4   0  18    0.02    0.77 
   5   2  14    1.30    0.73 
   1  -3  15    9.41    1.00 
   1   0  22    0.40    0.74 
   1   1  23    3.01    0.79 
   2   1  23    0.83    0.67 
   2   3  24   -0.20    0.44 
   3  -2  16    0.27    1.03 
   3  -1  19    0.65    0.96 
   3   3  23    0.85    0.57 
   4   1  19    1.33    0.68 
   4   2  20    2.07    0.76 
   5   2  13    1.66    0.85 
   1  -3  14    4.95    0.82 
   1  -2  18    8.65    1.12 
   1   3  24   -0.13    0.49 
   2  -3  14    6.61    1.00 
   2  -2  18    2.02    0.93 
   4  -1   7   13.26    0.84 
   4  -1  14    1.73    0.90 
   4   0  17    0.44    0.84 
   5   2   9    3.46    0.80 
   5   2  10    1.10    0.71 
   5   2  11    0.90    0.78 
   5   2  12    4.16    0.78 
   5   3  14    0.54    0.60 
   5   4  15    0.75    0.45 
   0  -2  16   23.43    1.05 
   1  -1  20    0.69    0.87 
   2  -3  12   27.87    1.16 
   2  -3  13    8.35    0.99 
   3  -2  15    8.32    1.05 
   3  -1  18   -0.12    1.01 
   3   2  22    0.19    0.57 
   4  -1   9   14.73    1.19 
   4  -1  13    4.13    0.83 
   4   3  20    0.94    0.86 
   5   5  14    0.94    0.54 
   2  -3   9   18.58    0.88 
   2  -3  10    7.97    0.86 
   2   2  23    0.01    0.68 
   3  -2  14    0.59    1.03 
   3   1  21    1.33    0.75 
   4   0  16    6.74    0.96 
   4   2  19    0.31    0.62 
   4   4  20   -0.42    0.82 
   5   3  13    0.65    0.57 
   0  -2  15    1.48    0.82 
   1  -2  17    8.01    0.99 
   1   0  21   10.48    1.08 
   2  -1  19    3.99    1.03 
   3  -2  13    1.90    0.87 
   3  -1  17   -0.14    0.96 
   4   0   5   10.80    0.73 
   4   0  15    3.14    0.93 
   5   3  10    0.80    0.67 
   5   3  11    8.18    0.93 
   5   4  13   -0.10    0.63 
   5   5  13    0.19    0.60 
   0  -1  18   -0.06    0.80 
   1  -1  19    3.55    1.00 
   1   1  22    1.66    0.85 
   1   2  23    0.02    0.62 
   2  -2  16    1.74    0.88 
   3  -2   8    0.06    0.58 
   3  -2   9   27.19    1.02 
   3  -2  11   11.06    1.01 
   3   0  19   -1.35    0.95 
   3   3  22    0.17    0.66 
   5   4  12    0.57    0.66 
   0  -2  14    4.78    0.76 
   1  -2  16   30.03    1.23 
   3  -1  16    0.55    1.08 
   3   2  21    0.58    0.66 
   4   0  14    0.77    0.87 
   4   2  18    1.47    0.74 
   4   3  19    0.64    0.65 
   5   4  10    0.54    0.69 
   5   4  11    0.61    0.71 
   5   5  12    0.72    0.56 
   2  -2  15   10.39    1.14 
   2  -1  18    8.29    1.10 
   2   0  20   -0.04    0.89 
   3   0  18   -0.43    1.03 
   3   4  22    0.47    0.74 
   3   5  22    0.12    0.70 
   4   0   7    6.96    0.85 
   4   0  13    3.43    0.84 
   4   1  16    0.99    0.89 
   4   4  19    0.17    0.76 
   0  -1  17   41.18    1.34 
   1  -2  15   31.65    1.21 
   1   0  20    0.93    0.97 
   1   3  23    0.80    0.76 
   2  -2  14   29.35    1.28 
   4   0   8    1.14    0.76 
   4   0   9    7.29    1.05 
   4   0  12    0.79    0.83 
   4   5  19    1.16    0.76 
   0   0  19   -0.24    0.84 
   3   3  21    0.20    0.65 
   4   0  10    6.00    1.00 
   4   1  15   -0.03    0.89 
   4   2  17    1.93    0.82 
   1  -2  14    3.30    0.85 
   1   1  21    6.42    1.13 
   1   2  22    0.16    0.98 
   2  -1  17    2.88    0.93 
   2   0  19    9.10    1.01 
   3   0  17    1.08    1.08 
   3   2  20    5.62    0.96 
   4   1  14    1.24    0.91 
   0  -1  16   19.32    1.07 
   1  -1  17    0.31    1.08 
   1   4  23    0.04    0.75 
   2  -2  11   18.99    0.94 
   2  -2  12   52.28    1.40 
   3  -1  13   19.03    1.12 
   4   1   5    0.38    0.59 
   4   2  16    2.18    0.86 
   4   4  18    1.25    0.67 
   4   6  18    1.79    0.78 
   0   1  20    7.34    1.00 
   0   2  21    0.08    0.89 
   1   0  19   43.26    1.46 
   1   5  23    1.07    0.52 
   2  -2  10   14.67    0.90 
   2  -1  16   16.34    1.14 
   2   1  20   -0.24    0.93 
   3  -1  12    3.90    0.89 
   3   0  16    0.96    1.00 
   3   1  18   -0.73    0.95 
   3   5  21    0.33    0.76 
   3   6  21   -0.68    0.79 
   4   1   6    8.11    0.76 
   4   1  13    3.79    0.93 
   4   5  18    0.25    0.80 
   0   0  18    0.78    0.95 
   2   0  18    2.05    1.04 
   2   2  21    0.27    0.82 
   3  -1   8    3.09    0.62 
   3  -1   9    0.67    0.66 
   3  -1  11   29.95    1.03 
   3   2  19    3.81    1.01 
   3   3  20   -0.42    0.82 
   4   1   7   13.80    0.97 
   1  -1  16    3.38    1.02 
   1   1  20    2.12    1.17 
   2   4  22    0.59    0.66 
   3   0  15    5.60    1.04 
   4   1   8   18.89    1.01 
   4   1   9   14.65    1.03 
   4   1  10    4.33    1.05 
   4   2  14    9.78    1.05 
   4   3  16   -0.25    0.82 
   4   4  17    0.41    0.68 
   1   2  21    7.97    1.04 
   2   1  19    4.03    1.08 
   3   1  17    0.92    1.12 
   3   4  20    0.47    0.75 
   4   5  17   -0.42    0.63 
   3   0  14   16.68    1.00 
   3   8  -8    2.51    0.92 
   3   8   1    2.39    1.19 
   4   5   8    7.47    1.11 
   4   8   1   13.21    1.38 
   5   4   8   13.25    1.01 
   5   5   7    0.35    0.83 
   5   7   3    1.60    0.93 
   5   8  -6    1.05    0.66 
   5   8  -3    2.26    0.72 
   5   8  -2   -0.45    0.77 
   6   6   2    2.11    0.79 
   6   7  -4    0.63    0.65 
   6   7  -3   -0.30    0.75 
   2   5   6   15.85    0.94 
   3   7   4    1.38    1.04 
   3   8   0    0.84    1.11 
   4   8  -8    1.02    0.75 
   5   8  -4    1.27    0.76 
   2   6   4   19.08    1.16 
   3   3   9   -0.35    0.81 
   3   8  -7    0.31    0.79 
   4   8   0    9.69    1.18 
   5   7 -10    0.92    0.56 
   5   7   2    4.57    1.02 
   6   6   1    0.45    0.75 
   2   7  -8   46.67    1.24 
   2   7   0   25.19    1.16 
   3   4   8    5.30    0.98 
   3   7   3    6.64    1.09 
   3   8  -4   33.87    1.58 
   3   8  -2   17.96    1.32 
   4   3   9    0.60    0.81 
   4   5   7    0.71    1.18 
   4   8  -7    5.83    0.88 
   4   8  -2    1.68    0.99 
   4   8  -1   11.90    1.21 
   5   3   8    5.57    0.84 
   5   5   6    0.32    0.89 
   6   3   6    5.37    0.64 
   6   4   5    2.68    0.65 
   3   6   5    5.23    1.09 
   4   4   8    7.21    1.11 
   4   7 -11    1.04    0.62 
   4   7   3   13.61    1.11 
   4   8  -6    3.36    0.86 
   4   8  -5   -0.19    0.87 
   4   8  -3    2.67    0.91 
   5   4   7    4.33    0.96 
   5   6   4    2.42    0.89 
   5   7  -9    1.49    0.57 
   5   7   1    2.08    0.95 
   6   6   0    4.40    0.69 
   2   5   5   79.34    1.53 
   2   6   3   18.50    0.91 
   2   7  -7    3.75    0.81 
   2   7  -1    3.19    0.84 
   3   7   2    2.32    1.01 
   4   6   5    6.39    1.12 
   5   6 -12    0.54    0.50 
   5   7   0    0.72    0.90 
   6   6  -1   -0.72    0.60 
   2   7  -6   25.96    1.06 
   2   7  -3    4.68    0.91 
   3   7 -10    0.17    0.75 
   4   2   9   16.33    1.00 
   4   7   2   17.70    1.13 
   5   6   3   -0.22    0.88 
   5   7  -8    1.08    0.75 
   6   2   6   -0.24    0.62 
   6   4   4    0.09    0.84 
   6   5   2   -0.21    0.77 
   6   6  -7    0.21    0.49 
   6   6  -2    1.94    0.67 
   7   3   0    1.02    0.59 
   2   6   2   43.31    1.37 
   2   7  -5    5.81    0.92 
   3   5   6   11.32    0.98 
   3   7   1    7.76    1.18 
   4   6   4    2.45    0.94 
   4   7 -10    3.97    0.73 
   4   7   1   -0.53    1.12 
   5   2   8    3.16    0.75 
   5   7  -2    4.27    0.95 
   5   7  -1    1.62    0.81 
   6   3   5    1.97    0.75 
   6   6  -6    0.03    0.51 
   6   6  -3    0.07    0.56 
   3   3   8   82.66    1.58 
   3   4   7   81.35    1.62 
   3   7  -9   10.05    0.97 
   3   7   0   -0.34    1.00 
   4   3   8    7.86    1.06 
   4   4   7   22.75    1.37 
   5   4   6   20.16    1.10 
   5   7  -5    3.27    0.86 
   5   7  -4    5.25    0.81 
   5   7  -3    1.19    0.85 
   6   6  -5    0.31    0.54 
   6   6  -4    0.12    0.54 
   2   6   1   21.49    1.00 
   3   6   3    6.10    1.01 
   4   7  -9    2.86    0.78 
   4   7   0    3.26    1.14 
   5   6 -11    1.79    0.58 
   5   6   2    2.82    0.72 
   6   5 -10    1.16    0.39 
   6   5   1    0.76    0.63 
   3   5   5   11.13    1.01 
   3   7  -8    4.92    0.95 
   3   7  -1   10.19    1.14 
   4   5   5   25.74    1.29 
   4   6   3    3.72    1.09 
   4   7  -1   -0.07    0.91 
   5   5   4    2.98    0.88 
   5   6   1    1.16    0.86 
   6   5   0   -0.49    0.64 
   7   2   0    0.24    0.63 
   7   3  -2    0.08    0.56 
   3   7  -7   16.19    1.03 
   3   7  -2    0.88    1.01 
   4   7  -8    7.02    0.80 
   4   7  -2   14.37    1.13 
   6   2   5    3.76    0.66 
   6   3   4    1.34    0.68 
   7   3  -4    0.05    0.63 
   7   3  -3   -0.13    0.55 
   3   6   2   19.38    1.14 
   3   7  -5   17.18    1.33 
   4   2   8    3.60    0.79 
   4   4   6   -0.04    1.03 
   4   6 -12    1.44    0.53 
   4   7  -7    1.10    0.81 
   4   7  -6    6.88    0.86 
   4   7  -4    2.12    0.89 
   5   5 -13    0.73    0.47 
   5   5   3    3.34    0.92 
   5   6 -10    0.60    0.56 
   5   6   0    0.38    0.92 
   6   4   2    1.92    0.71 
   6   5  -1    0.95    0.66 
   7   3  -5   -1.21    0.55 
   2   6  -1   21.02    0.92 
   3   3   7   15.58    0.91 
   3   5   4    2.24    0.86 
   4   3   7    5.14    0.88 
   4   5   4   22.93    1.21 
   5   3   6    4.38    0.83 
   5   6  -1    2.20    0.95 
   6   5  -8    0.37    0.47 
   6   5  -2   -0.07    0.67 
   2   6  -8    5.47    0.81 
   3   6   1   12.59    0.99 
   4   6   1    8.74    1.07 
   5   6  -9    1.45    0.69 
   6   1   5    1.54    0.68 
   6   3   3    3.61    0.78 
   6   4   1    0.62    0.66 
   6   5  -7    1.26    0.55 
   6   5  -4    8.90    0.75 
   6   5  -3    0.37    0.65 
   7   1   0    0.63    0.50 
   2   6  -7    0.12    0.75 
   2   6  -3   17.28    0.94 
   4   6 -11    3.65    0.61 
   5   5   2    3.30    0.94 
   5   6  -3   -0.59    0.88 
   5   6  -2    0.51    0.69 
   6   2   4    1.98    0.73 
   6   4 -11    0.64    0.43 
   6   5  -6    1.96    0.56 
   6   5  -5    1.41    0.58 
   2   6  -6   12.05    0.84 
   2   6  -5   20.48    0.95 
   2   6  -4   22.01    0.97 
   3   6   0   11.13    1.06 
   4   5   3    4.50    0.88 
   4   6   0   30.86    1.41 
   5   5 -12    0.44    0.57 
   5   6  -6    2.36    0.74 
   5   6  -5    2.68    0.81 
   5   6  -4    2.10    0.83 
   6   0   5    0.08    0.61 
   6   4   0    2.55    0.73 
   7   0   0   -0.52    0.60 
   7   1  -1    1.75    0.70 
   7   2  -4    2.05    0.63 
   7   2  -3    0.76    0.56 
   3   6 -10   26.55    1.09 
   3   6  -1   13.64    1.06 
   4   2   7   18.54    0.98 
   4   3   6   21.45    1.21 
   4   6 -10    1.06    0.65 
   4   6  -1    9.13    1.02 
   5   2   6    1.35    0.75 
   5   3   5    0.98    0.76 
   5   4 -14   -0.34    0.51 
   5   5   1    7.67    0.97 
   7   2  -6   -0.15    0.56 
   7   2  -5   -0.37    0.59 
   3   3   6   23.31    0.94 
   4   6  -9   13.31    0.95 
   5   4   3    1.20    0.81 
   5   5   0    1.94    0.87 
   6   1   4    2.48    0.66 
   6   2   3    2.84    0.85 
   6   4  -1    2.03    0.70 
   3   6  -9    8.44    0.83 
   4   4   4   30.67    1.25 
   4   5   2    2.97    0.94 
   4   6  -3    4.92    0.95 
   5   5 -11    0.36    0.56 
   6   3   1    0.68    0.65 
   6   4  -9   -0.15    0.49 
   6   4  -2    1.69    0.74 
   7   0  -1    0.06    0.57 
   3   4   4    1.13    0.61 
   3   6  -8    9.85    0.84 
   3   6  -7   21.03    1.15 
   3   6  -3    6.71    0.92 
   4   6  -8    3.92    0.79 
   4   6  -7    1.71    0.73 
   4   6  -5    7.74    0.89 
   4   6  -4    1.16    0.87 
   5   3   4    5.70    0.82 
   5   5 -10    0.59    0.82 
   5   5  -1    7.36    1.06 
   6   3 -12    0.73    0.42 
   6   4  -8    0.21    0.52 
   6   4  -3    6.28    0.80 
   7   1  -3    1.41    0.56 
   3   5   1   13.86    0.89 
   3   6  -6   51.88    1.51 
   3   6  -5    3.30    1.02 
   4   1   7   14.67    0.88 
   4   3   5   27.41    1.22 
   4   5   1    3.93    0.95 
   5   2   5   27.14    1.08 
   5   5  -2    2.11    0.97 
   6   0   4    0.48    0.66 
   6   2   2    4.58    0.76 
   6   3   0    0.54    0.69 
   6   4  -7   -0.09    0.57 
   6   4  -6    0.53    0.58 
   6   4  -5    1.62    0.69 
   6   4  -4    0.74    0.72 
   7   0  -2    0.26    0.63 
   7   1  -7   -0.08    0.51 
   7   1  -6    0.26    0.58 
   7   1  -5    0.83    0.55 
   7   1  -4    0.47    0.57 
   3   3   5    1.38    0.65 
   4   2   6   14.47    0.96 
   4   4   3    1.83    0.83 
   4   5 -12    2.62    0.65 
   5   3 -15    1.75    0.49 
   5   4 -13    1.10    0.49 
   5   5  -3    3.76    0.99 
   6   1   3    2.21    0.69 
   3   5   0  116.16    1.86 
   4   5   0   17.77    1.10 
   5   4   1    8.37    1.00 
   5   5  -7    0.50    0.73 
   6   3  -1   -0.08    0.72 
   7  -1  -2    0.59    0.59 
   4   5 -11    1.49    0.72 
   4   5  -1    3.61    0.82 
   6   2 -13    1.03    0.34 
   6   3 -10    0.95    0.54 
   6   3  -2   -0.42    0.70 
   7   0  -4    0.57    0.52 
   3   5 -11    2.57    0.75 
   3   5  -1   16.34    0.91 
   4   4 -14    1.63    0.59 
   4   4   2   22.45    1.15 
   5   2   4    1.44    0.73 
   5   4 -12    1.23    0.59 
   5   4   0   22.68    1.01 
   6   0   3   -0.31    0.60 
   6   1   2   -0.73    0.69 
   7  -1  -3   -0.09    0.52 
   7   0  -7    0.82    0.51 
   7   0  -6    0.48    0.53 
   7   0  -5    1.25    0.53 
   4   5 -10    1.09    0.68 
   4   5  -2    3.71    0.84 
   5   4  -1    6.33    1.02 
   6   2   0   -0.67    0.66 
   6   3  -9   -0.42    0.55 
   6   3  -4    0.61    0.75 
   6   3  -3    4.71    0.81 
   3   5 -10   49.82    1.36 
   4   2   5    7.17    0.76 
   4   4   1    7.41    0.92 
   4   5  -9   18.35    0.96 
   4   5  -3    3.80    0.88 
   5   3 -14    0.15    0.47 
   5   4 -11    0.27    0.73 
   6  -1   3    2.02    0.72 
   6   3  -8    0.89    0.58 
   6   3  -7    2.62    0.64 
   6   3  -6    6.67    0.78 
   6   3  -5    0.86    0.75 
   3   5  -3   25.08    1.03 
   4   3   3   29.35    1.07 
   4   5  -8    8.03    0.88 
   4   5  -4   19.95    1.02 
   5   3   1    6.93    0.84 
   5   4 -10    0.78    0.74 
   6   0   2    0.72    0.73 
   6   1   1    3.08    0.73 
   6   2  -1    4.19    0.75 
   7  -1  -6    0.30    0.47 
   3   5  -9    2.78    0.74 
   3   5  -4    3.02    0.68 
   4   4 -13    4.36    0.63 
   4   5  -6   16.64    1.01 
   5   1   4    5.35    0.90 
   6   2 -11    0.20    0.44 
   6   2  -2    3.58    0.79 
   7  -2  -5    0.65    0.47 
   3   5  -7   -0.07    0.74 
   3   5  -6   12.08    0.95 
   4   4   0    4.89    0.69 
   5   3 -13   -0.07    0.60 
   5   3   0    6.01    0.94 
   5   4  -7    5.66    0.85 
   5   4  -5    3.86    0.84 
   5   4  -4    2.24    0.71 
   6   1 -13    0.66    0.37 
   3   4   0    1.61    0.67 
   4   0   6    8.04    0.74 
   4   3 -15    1.46    0.55 
   4   3   2    8.06    0.84 
   4   4 -12    9.61    0.86 
   5   2 -15    1.05    0.54 
   6  -1   2   -0.21    0.65 
   6   0   1    1.01    0.76 
   6   2 -10    2.29    0.56 
   6   2  -3    4.66    0.81 
   4   1   5    0.39    0.66 
   5  -1   5    2.60    0.66 
   5   3 -12    1.76    0.89 
   5   3  -1    6.73    0.97 
   6   0 -14   -0.01    0.32 
   6   1  -1    6.41    0.75 
   6   2  -9    2.37    0.58 
   6   2  -8    0.31    0.63 
   6   2  -5    6.08    0.83 
   6   2  -4    1.76    0.78 
   3   4  -1   48.10    1.25 
   4   4 -11    1.05    0.78 
   5   0   4    8.29    0.82 
   5   1   3    4.18    0.85 
   6  -2   2    4.21    0.72 
   6   1 -12    0.25    0.45 
   6   2  -7    1.18    0.70 
   6   2  -6    0.39    0.72 
   4   3   1   -1.06    0.74 
   4   4  -3    1.21    0.79 
   5   1 -16    0.50    0.47 
   5   2 -14    0.54    0.63 
   5   2   1    6.67    0.77 
   5   3 -11   11.74    0.86 
   5   3  -2   11.82    0.94 
   6  -3   2   -0.17    0.56 
   6  -1   1    6.65    0.81 
   6   0   0   17.45    0.90 
   6   1  -2    0.34    0.70 
   3   4  -2    4.23    0.72 
   4   3 -14    0.42    0.60 
   4   4  -4   29.39    1.17 
   5   0 -17    0.25    0.38 
   6   1 -11    0.81    0.50 
   3   4 -11    3.62    0.64 
   4   1   4    0.64    0.69 
   4   2 -16    1.45    0.50 
   4   3   0   12.45    0.92 
   4   4  -9    1.88    0.86 
   4   4  -7   25.99    1.07 
   4   4  -6    1.14    0.80 
   4   4  -5    7.66    0.86 
   5   1   2    6.38    0.85 
   5   2   0    5.73    0.86 
   5   3  -9   12.51    0.91 
   5   3  -4    5.09    0.92 
   6   1 -10    1.69    0.55 
   6   1  -4    2.82    0.78 
   3   4 -10    4.09    0.75 
   3   4  -3   36.13    1.04 
   5  -1   4    4.23    0.72 
   5   0   3   24.31    1.01 
   5   2 -13    2.64    0.80 
   5   3  -8    6.72    0.87 
   5   3  -7   -0.48    0.81 
   5   3  -6    3.48    0.92 
   5   3  -5   -0.61    0.89 
   6  -2   1    4.03    0.62 
   6  -1   0    0.15    0.70 
   6   1  -9    6.52    0.72 
   6   1  -8    0.34    0.66 
   6   1  -6    0.77    0.73 
   6   1  -5    2.26    0.79 
   3   4  -9   36.68    1.08 
   3   4  -4    0.51    0.58 
   4   3 -13    5.46    0.70 
   4   3  -1    0.52    0.75 
   5   1 -15    0.87    0.53 
   5   2  -1    6.63    0.90 
   6  -3   1    0.70    0.55 
   6   0 -12    0.10    0.44 
   6   0  -2    0.73    0.66 
   6   1  -7    6.87    0.81 
   3   4  -8    4.18    0.68 
   3   4  -7   68.03    1.37 
   5  -2   4    1.11    0.62 
   5   2 -12    4.43    0.70 
   6  -2 -14    1.04    0.51 
   6  -1 -13    0.90    0.49 
   6   0 -11   -0.14    0.51 
   6   0  -3   -0.80    0.70 
   4   1   3    6.89    0.74 
   4   2 -15    8.69    0.80 
   4   3  -2    7.79    0.81 
   5   0 -16    0.18    0.52 
   5   2  -2    4.60    0.70 
   6  -2   0   -0.37    0.67 
   6   0 -10    1.25    0.71 
   4   2   1   16.22    0.87 
   5  -1 -17    0.29    0.44 
   5   1   0    4.04    0.77 
   5   2  -3    0.01    0.89 
   6  -4   0    2.51    0.60 
   6  -3   0   -0.05    0.65 
   6   0  -9    1.68    0.64 
   6   0  -5   -0.03    0.74 
   6   0  -4    0.38    0.81 
   3   3 -13   18.44    0.83 
   4   0   4    0.30    0.62 
   4   3 -11   22.78    0.98 
   5   2 -10    1.91    0.75 
   6  -2  -1    3.88    0.77 
   6  -1 -12    0.59    0.47 
   6   0  -8    3.38    0.74 
   6   0  -7    2.32    0.74 
   6   0  -6    1.49    0.76 
   4   2 -14   10.12    0.84 
   4   2   0   18.99    0.93 
   4   3 -10   21.96    1.09 
   5   1  -1    0.37    0.76 
   5   2  -8    4.68    0.90 
   5   2  -6    4.02    0.84 
   5   2  -5   27.22    1.24 
   6  -2 -13    1.04    0.57 
   6  -1 -11    0.50    0.53 
   6  -1  -3    2.62    0.71 
   3   3 -12    0.28    0.58 
   4   3  -8    7.72    0.86 
   5  -2   3    0.63    0.76 
   5   0 -15    1.11    0.65 
   5   1 -13    1.42    0.64 
   6  -6  -2   -0.19    0.43 
   6  -5  -1    0.37    0.50 
   6  -3  -1    0.10    0.66 
   6  -2  -2    4.01    0.72 
   6  -1 -10    1.80    0.59 
   6  -1  -4    3.23    0.73 
   4   1 -16    1.13    0.56 
   4   2  -1   16.00    0.93 
   5  -2 -17    0.12    0.41 
   5  -1   2    6.51    0.82 
   5   1  -2    6.04    0.89 
   6  -4  -1    1.63    0.59 
   6  -3 -13    0.87    0.54 
   6  -2 -12    0.04    0.57 
   6  -1  -9    7.92    0.75 
   6  -1  -6   -1.30    0.71 
   3   3 -11    3.32    0.64 
   3   3  -3    5.21    0.60 
   4   0   3    2.52    0.63 
   4   2 -13    5.00    0.71 
   5  -3   3    2.12    0.70 
   5  -1 -16   -0.27    0.47 
   5   1  -3    3.61    0.80 
   6  -4 -13    0.44    0.52 
   6  -3  -2    1.06    0.71 
   6  -2 -11    0.61    0.51 
   6  -1  -8    0.09    0.70 
   6  -1  -7    6.89    0.82 
   3   3 -10    9.29    0.80 
   3   3  -4    7.77    0.65 
   4  -1   4    1.22    0.56 
   5   0 -14    1.94    0.64 
   5   1 -11    0.67    0.71 
   6  -6  -3    0.93    0.48 
   6  -5  -2    0.42    0.50 
   6  -4  -2    1.80    0.59 
   6  -3 -12    1.53    0.68 
   6  -2  -4    2.37    0.68 
   3   3  -9    0.55    0.60 
   4   1 -15    0.89    0.75 
   4   2 -12    4.74    0.77 
   5  -2   2    4.99    0.74 
   5  -1   1    0.71    0.81 
   5   1 -10    4.17    0.84 
   5   1  -5    0.77    0.84 
   5   1  -4    5.21    0.74 
   6  -4 -12    0.08    0.75 
   6  -3  -3    4.37    0.67 
   6  -2 -10    3.53    0.65 
   6  -2  -9    1.98    0.65 
   3   2 -14    0.99    0.71 
   3   3  -8   74.93    1.36 
   3   3  -7   14.36    0.81 
   4  -1 -18    1.46    0.56 
   4   2 -11    7.38    1.06 
   4   2  -3    0.38    0.73 
   5  -3 -17    0.34    0.35 
   5  -1 -15    1.15    0.63 
   5   1  -9   -0.33    0.77 
   5   1  -8    1.00    0.81 
   5   1  -7    4.98    0.96 
   5   1  -6    2.97    0.87 
   6  -6  -4    0.61    0.51 
   6  -5  -3    0.33    0.48 
   6  -4  -3    6.25    0.74 
   6  -3 -11    0.34    0.57 
   6  -2  -8    1.61    0.70 
   6  -2  -7    1.11    0.73 
   4   0   2    5.56    0.74 
   4   1   0   12.88    0.74 
   5  -2 -16   -0.45    0.55 
   5   0  -2    0.28    0.78 
   6  -6  -5    1.14    0.62 
   6  -5 -11    1.22    0.69 
   6  -5  -4    8.36    0.75 
   6  -4 -11    1.64    0.70 
   6  -4  -4    1.79    0.74 
   6  -3 -10    1.74    0.58 
   6  -3  -5    1.46    0.69 
   4  -2   4    7.69    0.77 
   4  -1   3    4.98    0.72 
   4   1 -14    1.71    0.67 
   4   2  -9   17.02    0.98 
   4   2  -6   14.03    0.95 
   4   2  -5    8.55    0.90 
   5  -4 -17    0.25    0.31 
   5  -2   1    7.03    0.94 
   5   0 -12    0.02    0.71 
   5   0  -3   24.10    1.11 
   6  -6  -9   -0.12    0.48 
   6  -5 -10    1.48    0.82 
   6  -4 -10    0.26    0.71 
   6  -3  -9   -0.83    0.58 
   6  -3  -8    1.07    0.62 
   6  -3  -7    1.27    0.66 
   6  -3  -6    5.72    0.72 
   3   2 -13    2.45    0.63 
   4   0 -16    5.12    0.70 
   4   1  -1   12.36    0.81 
   4   2  -8    5.65    0.84 
   4   2  -7   19.44    0.99 
   5  -4   2    7.56    0.80 
   6  -6  -7    0.57    0.62 
   6  -5  -9    0.84    0.68 
   6  -5  -5    1.64    0.65 
   6  -4  -9    0.95    0.59 
   6  -4  -8    0.92    0.57 
   6  -4  -7    0.89    0.70 
   6  -4  -6    0.33    0.58 
   4   1 -13    4.45    0.86 
   5   0 -10    4.89    0.93 
   5   0  -5    6.60    1.00 
   5   0  -4    7.84    0.91 
   6  -5  -8    0.55    0.70 
   6  -5  -7   -0.82    0.57 
   3   2 -12   27.45    0.93 
   4  -1 -17    0.00    0.74 
   5  -3   1    5.29    0.75 
   5  -1  -2    6.03    0.78 
   5   0  -9    0.83    0.81 
   5   0  -8    0.42    0.84 
   5   0  -7   -0.09    0.95 
   5   0  -6    0.50    0.85 
   3   1 -15    9.25    0.81 
   4  -2 -18    0.97    0.62 
   4  -1   2   15.48    0.85 
   4   1 -12    0.36    0.85 
   4  -4 -19    0.06    0.40 
   4  -2   3   -0.37    0.67 
   4   1  -3    4.80    0.69 
   5  -4   1    6.80    0.80 
   5  -2  -1    8.77    0.98 
   5  -1 -12    5.35    0.85 
   5  -1  -3    4.17    0.78 
   3   2 -10   11.53    0.75 
   4   1  -4    1.30    0.76 
   5  -3   0    6.22    0.91 
   5  -1  -4    4.32    0.84 
   3   1 -14    1.07    0.71 
   3   2  -9   29.99    0.99 
   3   2  -8    0.58    0.67 
   3   2  -6   14.40    0.75 
   4  -1 -16    1.25    0.70 
   4   0 -14    0.42    0.75 
   4   0  -1   15.40    0.82 
   4   1 -10    4.38    0.86 
   4   1  -9   14.95    0.99 
   4   1  -6    7.98    0.91 
   4   1  -5    0.97    0.73 
   5  -2 -13    1.55    0.74 
   5  -1 -10    4.81    0.90 
   5  -1  -5    2.47    0.92 
   4  -3 -18   -0.82    0.66 
   4  -2 -17    1.46    0.77 
   4  -1   1   12.57    0.80 
   4   1  -8   18.22    1.03 
   4   1  -7   12.76    0.97 
   5  -4 -15    0.72    0.53 
   5  -3  -1    7.98    0.98 
   5  -1  -9   -0.61    0.72 
   5  -1  -7    4.30    1.02 
   5  -1  -6    3.81    0.91 
   3   0 -16   -0.20    0.69 
   4  -3   3   25.54    0.98 
   4  -2   2   19.46    0.98 
   4   0 -13    3.08    0.90 
   4   0  -2    6.28    0.76 
   5  -9  -4    1.34    0.45 
   5  -6 -15    0.62    0.56 
   5  -6   0    0.19    0.70 
   5  -5 -15    3.11    0.55 
   5  -2 -12    4.99    0.87 
   5  -2  -3    2.58    0.84 
   3   1 -13   18.80    0.93 
   5  -8  -2    0.29    0.54 
   5  -7 -14    0.68    0.62 
   5  -7  -1    1.78    0.70 
   5  -4 -14   -0.26    0.59 
   5  -3 -13    0.74    0.71 
   5  -2  -4    0.68    0.77 
   4  -4 -18    1.02    0.56 
   4   0  -3    2.13    0.76 
   5  -9  -5    0.23    0.47 
   5  -4  -1    9.42    0.94 
   5  -2 -10    0.50    0.94 
   5  -2  -9    3.95    1.04 
   3   1 -12    2.46    0.66 
   4  -4   3    0.86    0.68 
   4  -3 -17    1.28    0.76 
   4  -2 -16    2.30    0.76 
   4   0 -11    1.95    0.79 
   4   0  -4    0.93    0.75 
   5  -9  -6    2.28    0.71 
   5  -8 -12    1.56    0.73 
   5  -6 -14    0.98    0.72 
   5  -5 -14    2.12    0.59 
   5  -4 -13    0.30    0.69 
   5  -3 -12    2.24    0.86 
   5  -2  -7    4.80    0.97 
   5  -2  -6    1.83    1.05 
   3  -1 -17    0.44    0.71 
   3   0 -15    6.57    0.83 
   4  -6 -18    0.15    0.42 
   4  -5 -18    1.42    0.52 
   4  -1 -14    1.66    0.77 
   4  -1  -1   12.40    0.83 
   4   0 -10    4.92    0.86 
   4   0  -5   11.13    0.90 
   5  -9  -8    0.41    0.54 
   5  -9  -7   -0.09    0.55 
   5  -8  -3    1.47    0.58 
   5  -7 -13    0.61    0.73 
   5  -7  -2    4.63    0.79 
   5  -4  -2    8.89    0.98 
   5  -3 -11   11.51    1.05 
   5  -3  -4    7.13    0.94 
   3  -3 -19    0.32    0.73 
   3  -2 -18    1.64    0.71 
   3   1 -11   27.08    0.97 
   4   0  -9    7.91    0.94 
   4   0  -8   -0.18    0.84 
   4   0  -7    6.68    0.88 
   4   0  -6    8.02    0.88 
   5  -8 -11    1.14    0.75 
   5  -8  -4    2.21    0.66 
   5  -6 -13    1.18    0.64 
   5  -6  -2    1.37    0.86 
   5  -5 -13    1.40    0.65 
   5  -5  -2    2.59    0.85 
   5  -4 -12    0.02    0.82 
   5  -3  -5   -0.54    0.79 
   3   1 -10   25.80    0.99 
   4  -4 -17   -0.06    0.82 
   4  -2 -15   12.58    0.89 
   4  -1  -2   11.72    0.88 
   5  -7 -12    2.31    0.83 
   5  -7  -3    1.99    0.83 
   5  -5 -12    1.24    0.73 
   5  -4 -11    0.49    0.88 
   5  -3  -9   14.26    1.18 
   5  -3  -8    6.28    1.06 
   5  -3  -7   -0.52    0.89 
   5  -3  -6    5.33    1.02 
   3   0 -14   15.35    0.92 
   3   1  -9    1.23    0.67 
   3   1  -7   13.83    0.77 
   4  -3 -16    0.15    0.81 
   4  -1 -12    0.15    0.86 
   5  -8 -10    0.30    0.78 
   5  -8  -5    4.76    0.65 
   5  -6 -12    0.70    0.64 
   5  -6  -3   -0.31    0.86 
   5  -5  -3    3.85    0.93 
   5  -4 -10    1.39    0.96 
   3  -1 -16    2.72    0.76 
   4  -3   1    0.64    0.62 
   4  -1  -3    7.25    0.82 
   5  -8  -7    1.87    0.58 
   5  -8  -6    1.02    0.67 
   5  -7 -11    1.94    0.69 
   5  -7  -4    6.12    0.80 
   5  -6 -11    1.50    0.69 
   5  -5 -11    0.30    0.83 
   5  -4  -9    0.17    0.94 
   5  -4  -8   14.54    1.16 
   5  -4  -7    5.26    0.93 
   5  -4  -6   19.36    1.16 
   5  -4  -5    3.23    0.91 
   3  -4 -19    3.12    0.68 
   3   0 -13   -0.04    0.76 
   4  -1 -11    2.10    0.87 
   5  -7 -10    0.80    0.65 
   5  -7  -9    1.38    0.78 
   5  -6 -10    1.55    0.76 
   5  -6  -4    2.65    0.85 
   5  -5 -10   -0.04    0.86 
   5  -5  -5    1.71    0.81 
   3  -2 -17    7.06    0.89 
   4  -8 -16    0.68    0.63 
   4  -2 -13    4.74    0.91 
   4  -1 -10    3.27    0.83 
   4  -1  -9   14.19    0.99 
   4  -1  -5    0.58    0.81 
   5  -7  -8    0.47    0.68 
   5  -6  -9   -0.13    0.76 
   5  -6  -8    2.79    0.84 
   5  -6  -6    1.78    0.79 
   5  -5  -9    1.63    0.79 
   5  -5  -8   -1.20    0.89 
   5  -5  -6    1.25    0.86 
   3  -3 -18    1.78    0.74 
   3  -1 -15   10.86    0.88 
   3   0 -12    4.25    0.81 
   4  -4   1   10.19    0.89 
   4  -3   0    8.04    0.84 
   4  -2  -2   20.60    0.91 
   4  -1  -8   19.86    1.09 
   4  -1  -7   12.91    1.00 
   4  -1  -6    7.91    0.74 
   5  -6  -7    0.83    0.77 
   3  -5 -19    1.73    0.69 
   4  -7 -16    1.58    0.55 
   4  -3 -14   -0.25    0.83 
   4  -2 -12    5.86    0.98 
   3  -7 -19   -0.06    0.46 
   3  -6 -19    1.13    0.63 
   3   0 -11    1.35    0.77 
   4  -6 -16    0.42    0.61 
   4  -4 -15    2.03    0.82 
   4  -2 -11    9.39    0.98 
   4  -2  -3    0.22    0.76 
   2   0 -14    2.99    0.75 
   3  -1 -14    1.13    0.88 
   4 -10 -12    1.98    0.63 
   4  -9 -14   -0.53    0.81 
   4  -8 -15    0.86    0.76 
   4  -7   1   -1.15    0.73 
   4  -3 -13    5.18    1.01 
   4  -3  -1    0.34    0.80 
   4  -2 -10   13.51    1.04 
   4  -2  -4    8.29    0.91 
   3  -4 -18    1.29    0.71 
   3  -3 -17    0.16    0.75 
   3   0  -8   -0.39    0.60 
   3   0  -7    3.55    0.59 
   4 -10  -3    1.03    0.62 
   4  -7 -15   -0.91    0.77 
   4  -5 -15   -0.54    0.76 
   4  -4 -14    3.90    0.91 
   4  -4   0    4.67    0.78 
   4  -2  -9   16.90    1.16 
   3  -1 -13   20.59    1.08 
   4 -10 -11    0.24    0.68 
   4  -9 -13   -0.34    0.98 
   4  -9  -1    2.99    0.71 
   4  -6 -15    2.82    0.75 
   4  -2  -8    4.60    0.90 
   4  -2  -7   18.57    1.14 
   4  -2  -6   13.22    0.86 
   3  -8 -18    0.22    0.42 
   3  -5 -18    3.06    0.84 
   3  -2 -15    6.67    0.98 
   4 -10  -4    4.90    0.72 
   4  -8 -14    0.25    0.67 
   4  -5 -14    2.84    0.91 
   4  -4 -13    5.96    1.05 
   4  -4  -1    7.71    0.94 
   4  -3 -11   20.44    1.19 
   4  -3  -3   28.25    1.16 
   2  -7 -20   -0.38    0.51 
   2  -6 -20    1.48    0.59 
   3  -7 -18    0.55    0.68 
   3  -6 -18    0.40    0.76 
   4 -10 -10    1.38    0.80 
   4 -10  -5    0.17    0.62 
   4  -9  -2    2.27    0.83 
   4  -7 -14    1.05    0.72 
   4  -7   0    3.84    0.87 
   4  -6 -14    2.28    0.84 
   4  -3 -10   21.88    1.31 
   4  -3  -4   31.27    1.24 
   2  -2 -17    2.68    0.78 
   3  -4 -17   14.87    1.08 
   4 -10  -7   -0.81    0.77 
   4 -10  -6    1.05    0.72 
   4  -9 -12    0.28    0.84 
   4  -8 -13    0.67    0.68 
   4  -5 -13    1.01    1.00 
   4  -5  -1    2.52    1.00 
   4  -4 -12   13.24    1.11 
   4  -3  -9    0.67    0.96 
   4  -3  -5   25.41    1.22 
   2  -4 -19    0.21    0.69 
   2  -3 -18    0.69    0.86 
   2  -1 -15    3.69    0.71 
   2   0 -12   14.33    0.75 
   3  -2 -14    3.72    1.01 
   4  -9 -11    2.84    0.76 
   4  -9  -3    7.01    0.88 
   4  -7 -13    1.08    0.85 
   4  -6 -13    3.33    1.00 
   4  -4 -11    2.86    1.02 
   4  -3  -6   21.64    1.19 
   3  -5 -17    0.37    1.06 
   4  -8 -12   -0.19    0.77 
   4  -8  -2    2.44    0.90 
   4  -7  -1    0.30    0.74 
   4  -6  -1    7.70    0.96 
   4  -5  -2    2.80    1.06 
   4  -4 -10    4.43    1.15 
   3 -10 -15    0.30    0.79 
   3  -3 -15    3.44    0.92 
   3  -1  -9    0.71    0.67 
   3  -1  -8    3.05    0.65 
   4  -9 -10    0.54    0.68 
   4  -9  -4    0.36    0.85 
   4  -7 -12    0.94    0.94 
   4  -5 -11    1.21    1.12 
   4  -4  -9    3.28    1.13 
   4  -4  -5   10.44    1.10 
   4  -4  -4   29.63    1.31 
   2  -5 -19    2.08    0.88 
   2  -2 -16    1.58    0.90 
   2  -1 -14   11.45    0.88 
   3 -12  -5   -0.39    0.57 
   3 -11 -13    0.12    0.68 
   3  -9 -16    0.58    0.67 
   3  -6 -17    0.91    0.78 
   3  -1  -7   16.39    0.85 
   3  -1  -6   33.28    1.03 
   4  -9  -9    1.51    0.80 
   4  -9  -8    3.70    0.84 
   4  -9  -6    3.39    0.96 
   4  -8 -11    3.76    0.88 
   4  -8  -3    0.44    0.88 
   4  -6 -11    5.86    1.15 
   4  -4  -8    6.90    1.19 
   4  -4  -7   23.27    1.24 
   4  -4  -6    0.30    0.89 
   2  -8 -19    1.41    0.51 
   3 -12  -8    0.12    0.69 
   3 -12  -7    2.72    0.76 
   3 -12  -6   -0.05    0.69 
   4  -8 -10    3.27    0.94 
   4  -8  -4   -1.41    1.00 
   4  -7 -11    3.46    1.03 
   4  -7  -3   13.40    1.07 
   4  -6  -3    4.13    1.10 
   4  -5  -9   20.66    1.37 
   4  -5  -4   19.79    1.24 
   2  -7 -19    2.07    0.78 
   2  -6 -19    1.58    0.68 
   2  -4 -18    2.84    0.95 
   2  -3 -17    7.32    1.00 
   3  -8 -16    0.83    0.65 
   4  -8  -9    2.32    0.92 
   4  -8  -8    1.95    0.89 
   4  -8  -5    1.38    0.82 
   4  -7 -10    3.74    1.08 
   4  -7  -4    1.67    0.88 
   4  -6 -10    1.00    1.12 
   4  -6  -9   16.40    1.27 
   4  -5  -8    7.76    1.14 
   4  -5  -7    1.84    1.08 
   4  -5  -5   21.93    1.18 
   2  -1 -13    2.69    0.76 
   3 -11 -12    0.69    0.89 
   3 -10 -14   -0.36    0.86 
   3  -9 -15    0.72    0.72 
   3  -7 -16    1.29    0.84 
   4  -8  -7    7.16    0.98 
   4  -7  -9    3.80    1.11 
   4  -7  -8    6.04    1.12 
   4  -7  -7    2.13    0.97 
   4  -7  -6    4.53    1.03 
   4  -6  -7    0.29    1.10 
   4  -6  -6    6.11    1.10 
   4  -6  -5    6.15    1.01 
   2  -9 -18    2.19    0.51 
   2  -2 -15   10.45    1.05 
   3 -11  -2    3.71    0.82 
   3  -2 -10   11.79    0.97 
   2  -5 -18    3.13    0.97 
   3 -11 -11    0.55    0.93 
   3 -10 -13   -0.48    0.78 
   3  -8 -15    0.72    0.78 
   2  -8 -18   -0.83    0.75 
   2  -3 -16    1.73    0.89 
   2  -1 -12    0.84    0.64 
   3 -11 -10    4.97    0.95 
   3 -11  -3   -0.58    0.76 
   3  -9 -14    1.49    0.75 
   3  -7 -15    9.57    1.02 
   3  -6 -15    2.25    0.95 
   3  -6   2   10.06    0.89 
   3  -3 -12    0.49    0.96 
   3  -2  -8    0.01    0.59 
   3  -2  -7   13.10    0.91 
   3  -2  -6   16.42    0.90 
   2  -7 -18    3.77    0.90 
   2  -6 -18    1.42    0.93 
   2  -4 -17   -0.31    0.84 
   2  -2 -14   28.91    1.23 
   3  -5 -14   10.98    1.07 
   3  -4 -13    1.05    0.96 
   3  -3 -11    3.55    0.98 
   2 -11 -15    1.01    0.81 
   3 -11  -9   -0.34    0.76 
   3 -11  -4    1.91    0.79 
   3 -10 -12    0.60    0.74 
   1  -5 -19    1.58    0.81 
   2 -10 -16    0.41    0.63 
   2  -5 -17    2.35    1.01 
   3 -11  -7   -0.55    0.76 
   3 -11  -6    2.65    0.84 
   3 -11  -5    0.69    0.69 
   3 -10 -11    0.38    0.79 
   3  -9 -13    6.64    0.99 
   3  -8   1    1.60    0.89 
   3  -7 -14    2.86    1.06 
   3  -5 -13    7.34    1.07 
   3  -4 -12   12.15    1.10 
   3  -8 -13    0.28    1.04 
   3  -4  -1   45.74    1.17 
   3  -3  -8   82.36    1.65 
  -1  -3  19    5.41    1.11 
   1  -6  16    5.11    1.24 
   1  -5  20    0.23    1.04 
   2  -6   9   16.72    0.97 
   2  -5  20    1.54    0.86 
   4  -4  17    0.05    0.59 
  -1  -4  10   25.58    0.98 
   0  -5  17    4.60    1.15 
   0  -4  20   -0.18    1.05 
   0  -3  22    3.24    1.02 
   1  -6  10    9.29    0.96 
   1  -6  11   16.52    1.13 
   1  -6  14    5.46    1.15 
   1  -6  15    5.83    0.93 
   1  -4  22    2.93    0.94 
   2  -6  10    7.89    0.99 
   2  -4  22    0.85    0.77 
   3  -5  18    2.10    0.99 
  -1  -4  12    0.00    0.84 
  -1  -4  13    1.24    0.79 
  -1  -3  18    1.70    1.09 
  -1   0  22    1.55    0.87 
   0  -5  16    1.27    1.18 
   0  -2  23    1.07    0.86 
   0  -1  24   -0.10    0.74 
   1  -6  12    3.62    1.03 
   2  -6  11   16.88    1.19 
   2  -6  12   17.81    1.30 
   2  -6  13    1.41    1.02 
   3  -5  17    2.06    1.02 
   4  -4  16    0.37    0.66 
  -1  -1  21    5.43    1.03 
   0  -5  15    0.14    1.02 
   1  -3  23    0.58    0.77 
   1  -1  25    0.09    0.54 
   2  -5  19    1.69    0.96 
   3  -3  22   -0.77    0.84 
   4  -3  19    0.78    0.62 
  -1  -3  17   15.43    1.32 
   0  -5  10   60.64    1.41 
   0  -5  11   10.52    0.98 
   0  -5  12   27.57    1.20 
   0  -5  13   -0.71    0.98 
   0  -5  14   13.96    1.21 
   0  -4  19    0.78    1.14 
   0  -3  21    0.32    0.97 
   1  -2  24   -0.29    0.72 
   2  -4  21   -0.98    0.85 
   2  -3  23    1.44    0.77 
   2  -1  25    0.69    0.84 
   3  -5  16    4.35    0.97 
   4  -4  15    1.49    0.79 
  -1  -2  19   -1.54    1.01 
   0   0  24   -1.34    0.77 
   1  -5  17    3.22    1.23 
   2  -5  18    3.64    1.02 
   2  -2  24   -0.69    0.91 
   3  -5   9    2.97    0.86 
   3  -5  15    1.04    1.00 
   3  -2  23    0.24    0.80 
   3  -1  24    0.43    0.57 
  -1  -1  20    0.19    1.03 
   0  -4  18    1.05    1.20 
   0  -1  23    2.56    1.29 
   1  -4  20    1.95    1.13 
   1  -3  22    0.84    0.97 
   2  -5  17    3.40    1.05 
   3  -5  10   51.59    1.36 
   3  -5  14    8.20    1.08 
   4  -3  18   -0.29    0.71 
  -1  -3  14    3.40    1.08 
  -1  -3  15   12.75    1.29 
  -1  -2  18    7.88    1.20 
   0  -4  17    0.61    1.15 
   0  -3  20   15.64    1.32 
   2  -4  20    3.52    1.03 
   2  -3  22    0.40    0.83 
   3  -5  11    1.84    0.86 
   3  -5  12    3.70    0.91 
   3  -5  13    5.71    0.89 
   3  -3  21    0.78    0.72 
   4  -2  20    0.55    0.71 
  -1  -3  13    2.24    0.92 
   0   2  24    0.16    0.73 
   1  -5  15   28.31    1.40 
   1  -4  19    9.24    1.24 
   1  -1  24    0.55    0.74 
   2  -5  16    7.96    1.11 
   2   0  25    0.41    0.86 
  -1  -2  17    8.77    1.19 
   1  -5   9   50.28    1.18 
   1  -5  10   31.19    1.15 
   1  -5  13    1.20    1.11 
   1  -3  21    0.74    1.13 
   1   1  25   -0.29    0.60 
   2  -4  19    0.50    1.05 
   2  -2  23   -0.45    0.79 
   2  -1  24   -0.45    0.81 
   3  -2  22   -0.34    0.83 
   3   0  24   -0.35    0.83 
   4  -3  17    1.87    0.79 
   4  -1  21    0.55    0.83 
  -1   0  20    0.82    0.86 
   0  -4  15   20.57    1.35 
   0   0  23    0.15    0.89 
   1  -5  11    7.23    0.94 
   1  -5  12    6.13    1.05 
   2  -5   9   20.78    1.02 
   2  -5  10   14.05    1.11 
   2  -3  21    4.85    1.11 
   3  -3  20    0.13    0.82 
   3  -1  23    1.15    1.03 
  -1  -2  16   29.87    1.41 
   0  -4  14    0.03    1.08 
   1   2  25   -0.17    0.47 
   2  -5  11   18.28    1.22 
   2  -5  12    1.79    1.15 
   2   1  25    0.16    0.73 
   4  -3  16   -0.40    0.86 
   4  -2  19   -0.50    0.67 
  -1  -2  15   32.51    1.42 
   0  -4  11   52.98    1.41 
   0  -4  12   -0.84    0.84 
   0  -2  20    1.04    1.00 
   1  -4  17    6.74    1.35 
   1  -3  20    1.22    1.16 
   1   0  24   -0.33    0.73 
   3  -4  16    0.60    1.07 
   0  -3  17    1.06    1.11 
   2  -4  17   -0.22    0.99 
   2  -3  20    2.31    1.17 
   2   0  24    0.81    0.83 
   2   2  25   -0.33    0.62 
   3   1  24    0.48    0.74 
  -1  -2  14    3.95    0.97 
  -1  -1  17   -0.20    1.07 
   0   0  22   -0.29    1.10 
   1  -4  16   14.41    1.35 
   2  -1  23    1.23    0.84 
   3  -4  15    3.92    1.08 
   4  -2  18    0.68    0.77 
   4  -1  20   -0.56    0.74 
   0  -2  19    3.01    1.15 
   0   2  23    0.63    0.83 
   0   3  23   -0.09    0.84 
   1  -4  15    4.56    1.08 
   1  -3  19    5.89    1.06 
   1  -2  21    7.56    1.37 
   2  -4  16    0.82    1.01 
   3  -4  14   -0.21    1.00 
   4  -3  14    0.46    0.69 
   4   0  21   -1.09    0.79 
  -1   0  18   -0.30    1.04 
   1  -1  22    0.45    1.11 
   1   0  23    2.80    1.02 
   2  -3  19    2.99    1.23 
   2  -2  21    1.69    1.15 
   3  -4  12   11.79    1.27 
   3  -4  13    0.63    1.02 
   4  -3  12   -0.10    0.81 
  -1   1  19    2.64    0.98 
   0  -2  18    6.32    1.24 
   0   1  22    1.12    1.27 
   1  -4  13    1.10    1.07 
   1  -3  18    0.94    1.34 
   2  -4  15    0.28    1.03 
   2   1  24   -0.24    0.86 
   3  -4  10    4.34    0.96 
   3  -4  11    3.70    0.97 
   4  -2  17    0.47    0.90 
   4  -1  19    1.57    0.86 
  -1  -1  15   26.00    1.18 
   0  -3  14   36.19    1.44 
   0   0  21   -0.14    1.04 
   1  -4  10   24.18    1.05 
   1  -4  11    9.70    0.95 
   1  -4  12    1.97    0.94 
   1  -2  20    2.90    1.39 
   1   4  24    0.67    0.63 
   2  -3  18    2.52    1.14 
   2  -1  22    1.75    1.10 
   3   1  23   -1.25    1.25 
   0  -3  13    0.58    0.89 
   1  -3  17   10.71    1.40 
   2  -2  20    4.01    1.29 
   2   2  24   -0.34    0.78 
   3  -2  19    1.79    1.08 
   3   0  22    0.46    0.86 
   4  -2  16    1.10    1.00 
   4   0  20   -0.18    0.70 
  -1   1  18    5.37    1.29 
   0  -3  12   46.79    1.39 
   0   2  22    0.99    1.01 
   1  -2  19   -1.16    1.28 
   1  -1  21    5.00    1.40 
   1   0  22    1.63    1.10 
   2  -4   9    8.10    0.91 
   2  -4  10   19.89    1.19 
  -1  -1  13   44.40    1.29 
  -1   0  16   -0.35    1.13 
   0  -2  16   22.95    1.49 
   0   0  20    3.12    1.33 
   0   1  21    3.46    1.32 
   1  -3  16   13.42    1.31 
   2   1  23    0.56    1.09 
   3   2  23    0.84    1.23 
   4  -1  18    0.55    0.92 
   0   4  22   -0.41    0.81 
   1  -3  15   10.99    1.37 
   2  -3  16    0.67    1.07 
   2  -2  19    8.11    1.44 
   2   0  22    0.48    1.11 
   3  -1  20    1.19    0.99 
  -1   1  17    0.12    1.13 
   0  -2  15    1.06    1.07 
   1  -2  18    8.85    1.43 
   1  -1  20    1.76    1.26 
   3  -3  14   15.05    1.49 
   3   3  23    1.32    1.06 
   4   0  19    0.74    0.85 
   5   1  16    0.25    0.65 
  -1   0  15   14.35    1.24 
   0   2  21    1.08    1.39 
   1  -3  14    5.42    1.10 
   1   0  21   10.74    1.48 
   1   1  22    1.40    1.13 
   1   3  23    0.96    1.03 
   1   5  23    0.55    0.73 
   2  -2  18    1.54    1.38 
   2  -1  20    1.10    1.34 
   2   2  23   -0.26    0.86 
   3  -3  13   19.29    1.62 
   3   4  23   -0.23    0.78 
   4  -1  17    1.58    0.97 
   5   2  17    0.32    0.59 
   0  -2  14    4.20    0.98 
   0  -1  17   47.53    1.94 
   0   1  20   10.86    1.45 
   1   4  23    0.24    0.81 
   3  -3  12    0.84    1.28 
   3  -1  19    1.51    1.16 
   4   3  21    0.23    0.71 
  -1   0  14    1.49    0.89 
   1  -3  12    3.27    0.91 
   2   0  21    0.81    1.31 
   2   1  22    2.46    1.17 
   2   3  23    0.39    0.89 
   3  -3   8   71.30    1.64 
   3  -3  11    2.96    1.08 
   3   2  22   -0.68    1.01 
   4  -1  16    1.55    1.17 
   4   0  18   -0.47    1.27 
   5   1  15    0.94    0.73 
   0   4  21    4.07    1.21 
   0   5  21   -1.69    1.03 
   1  -2  16   28.91    1.69 
   1   0  20    1.83    1.39 
   2  -3  13    8.88    1.18 
   2  -1  19    3.09    1.51 
   2   4  23    0.02    0.72 
   3  -3   9    1.47    0.80 
   3  -3  10    9.27    1.14 
   3   0  20    2.47    1.19 
   3   1  21    1.72    1.07 
   4  -2  10    0.40    1.05 
   0  -1  16   19.60    1.49 
   1   1  21    6.61    1.44 
   3  -1  18    1.26    1.23 
   5   2  16   -0.43    0.70 
  -1   1  15   21.76    1.30 
   0   1  19   18.98    1.64 
   1  -2  15   29.00    1.65 
   1  -1  18    4.31    1.16 
   1   3  22    0.93    1.12 
   1   6  22    1.52    0.80 
   2  -2  16    0.93    1.22 
   2   2  22    1.77    1.17 
   3   3  22    0.19    0.97 
   4  -1  15    0.88    1.09 
   0  -1  15   42.08    1.57 
   1   4  22    2.83    1.46 
   1   5  22    0.32    1.01 
   2  -3  10    6.57    1.06 
   2  -1  18    8.41    1.62 
   2   1  21   -1.39    1.45 
   3   0  19   -0.27    1.25 
   3   4  22    0.94    1.14 
   3   5  22    1.21    0.98 
   4   3  20    0.54    1.05 
   1   0  19   42.10    2.16 
   2  -2  15    9.72    1.37 
   2   3  22   -0.72    1.02 
   3  -2  14    2.11    1.34 
   3  -1  17    0.90    1.32 
   3   1  20    1.25    1.21 
   3   2  21    0.07    1.01 
   4  -1  14    0.71    1.15 
  -1   1  14   25.61    1.32 
   0  -1  14   19.00    1.29 
   0   1  18    0.62    1.54 
   0   2  19    2.53    1.48 
   1   1  20    0.67    1.29 
   1   7  21   -0.64    0.83 
   2   0  19    9.28    1.60 
   2   6  22    0.11    0.68 
   4   0  16    3.46    1.43 
   4   2  19    0.33    0.85 
   4   4  20    0.22    0.96 
   4   5  20    0.53    0.73 
   5   1  13    0.93    0.96 
   5   2  15    0.34    0.81 
   5   3  16   -0.24    0.74 
   0   4  20   -1.02    1.20 
   0   5  20    5.30    1.48 
   2  -2  14   20.87    1.59 
   2   1  20   -0.39    1.54 
   2   2  21    1.90    1.37 
   2   4  22    0.47    1.00 
   2   5  22   -0.39    0.88 
   3  -1  16    2.73    1.33 
   3   0  18   -1.13    1.38 
   3   3  21    0.34    1.00 
   1  -1  16    4.82    1.38 
   1   0  18    2.66    1.50 
   3  -2  12   29.48    1.66 
   4   3  19    0.81    1.08 
   5   4  16    0.57    0.94 
   0   3  19    2.95    1.45 
   1   1  19    2.36    1.52 
   1   2  20    5.35    1.46 
   1   4  21   -1.77    1.49 
   1   6  21    0.84    1.08 
   2  -2  13    3.50    1.21 
   3   1  19    2.61    1.41 
   3   2  20    4.68    1.41 
   3   4  21   -0.98    0.94 
   3   6  21   -0.55    1.02 
   4   0  15    1.91    1.20 
   5   2  14    0.18    0.88 
   0   2  18    6.74    1.64 
   1  -1  15   22.48    1.74 
   1   5  21    0.93    1.28 
   2  -1  16   18.26    1.38 
   2   0  18   -1.73    1.24 
   2   3  21    3.78    1.43 
   2   7  21    1.13    0.65 
   4  -1  11    3.96    1.23 
   5   3  15    1.49    0.94 
  -1   2  14    3.78    1.13 
   0   4  19    0.86    1.40 
   1   0  17    7.53    1.51 
   2   1  19    5.34    1.72 
   2   2  20    1.99    1.65 
   2   4  21   -0.94    1.26 
   3  -2  10   11.44    1.29 
   4   0  14    1.06    1.35 
   4   4  19   -0.41    1.10 
   4   5  19   -0.44    1.28 
   4   6  19    0.61    0.86 
   0   5  19   -1.14    1.36 
   0   6  19    1.68    1.35 
   1   1  18    8.22    1.53 
   2  -1  15    3.76    1.36 
   2   5  21    2.25    1.15 
   3   1  18    0.81    1.53 
   3   2  19    2.88    1.50 
   3   3  20    0.04    1.19 
   1   7  20    4.45    1.37 
   2   0  17   19.19    1.63 
   2   8  20   -0.07    0.65 
   3   0  16   -0.13    1.44 
   3   7  20   -0.25    1.01 
   5   3  14    0.19    0.96 
   5   4  15    0.38    0.72 
   0   3  18    0.27    1.51 
   1   0  16   -0.28    1.41 
   2   3  20    1.71    1.58 
   3   4  20   -0.66    1.30 
   4   0  13    3.16    1.24 
   5   5  15   -0.08    1.18 
   1   5  20    1.21    1.56 
   1   6  20    1.83    1.23 
   2   2  19    2.68    1.89 
   3   5  20   -0.87    0.99 
   3   6  20   -0.81    1.16 
   4   1  15    0.40    1.34 
   4   4  18    0.54    1.01 
   4   7  18   -0.91    0.91 
   0   4  18    1.74    1.33 
   0   7  18   -0.52    1.27 
   1   1  17   -0.41    1.36 
   1   3  19    5.54    1.50 
   1   8  19    0.29    1.04 
   2   4  20    3.81    1.52 
   3   0  15    6.64    1.57 
   3   3  19    0.58    1.26 
   3   8  19    0.37    0.85 
   4   0  12   -0.09    1.16 
   4   3  17    1.07    1.17 
   4   6  18    0.90    1.38 
   5   4  14   -1.01    0.96 
   0   5  18    0.08    1.49 
   1   0  15   14.90    1.39 
   1   2  18    7.08    1.80 
   2  -1  13    2.47    1.23 
   2   5  20    1.95    1.35 
   2   6  20    0.17    1.16 
   4   1  14    2.40    1.62 
   0   3  17    0.61    1.64 
   0   6  18    0.13    1.17 
   1   9  18   -0.26    0.96 
   2   0  15   31.04    1.99 
   2   1  17    2.86    1.33 
   2   2  18    2.60    1.72 
   2   3  19    2.58    1.69 
   3   1  16    2.44    1.49 
   3   4  19    0.16    1.46 
   5   5  14   -0.17    0.94 
   1   1  16    5.99    1.66 
   1   7  19    1.75    1.45 
   2  -1  12   -0.68    1.09 
   2   8  19    1.27    1.05 
   3   3  18    3.56    1.65 
   3   5  19    0.38    1.29 
   3   7  19   -1.15    1.26 
   4   4  17   -0.01    1.10 
   5   2  10    0.83    1.10 
   5   3  12    2.72    1.25 
   5   6  14    0.30    0.94 
   1   3  18    0.73    1.48 
   1   5  19    1.00    1.39 
   1   6  19    6.38    2.01 
   3   2  17    5.41    1.44 
   3   6  19    0.36    1.16 
   4   1  13    4.45    1.40 
   4   3  16    0.26    1.25 
   4   5  17   -1.07    1.31 
   4   7  17    1.16    1.29 
   0   2  15    0.91    1.41 
   2  -1  11    1.69    1.10 
   2   0  14    2.36    1.59 
   2   1  16   16.36    1.93 
   2   9  18    2.80    0.97 
   3   1  15   12.65    1.80 
   4   6  17    0.31    1.38 
   0   1  13    6.45    1.24 
   0   7  17    2.18    1.52 
   1   0  13   17.11    1.50 
   1   1  15   17.86    1.91 
   2   2  17    1.92    1.96 
   2   3  18    1.41    2.00 
   2   6  19    1.22    1.42 
   2   7  19   -0.57    1.17 
   3  -1   9    0.04    1.09 
   3   4  18    3.09    1.70 
   3   8  18    0.35    1.24 
   4   2  14    8.21    1.55 
   5   7  13   -1.85    1.10 
   0   6  17   -0.03    1.48 
   1   8  18    2.42    1.24 
   3   2  16    1.63    1.76 
   3   3  17   -1.29    1.66 
   3   5  18    0.18    1.64 
   4   0   8   -1.39    1.30 
   4   4  16   -0.80    1.24 
   4   8  16    0.63    1.20 
   5   6  13   -1.66    0.98 
   2   0  13    0.58    1.34 
   2   1  15    4.43    1.70 
   3   6  18    0.64    1.36 
   3   7  18    1.54    1.09 
   3   9  17   -0.07    1.15 
   4   5  16    1.38    1.18 
   0   2  14    3.97    1.54 
   0   3  15    0.36    1.61 
   1   6  18    3.70    1.79 
   1   7  18    0.37    1.67 
   1   9  17    1.14    1.41 
   1  10  16    0.64    1.15 
   2   2  16    1.35    1.90 
   4   1  11    0.58    1.40 
   4   2  13    4.69    1.82 
   4   6  16   -2.33    1.07 
   4   7  16    0.39    1.53 
   1   1  14   23.64    1.57 
   2   5  18    2.79    1.84 
   2   7  18    2.26    1.77 
   3   0  11    1.38    1.46 
   3   2  15    6.09    1.89 
   3   4  17   13.86    2.12 
   4   4  15    1.91    1.38 
   5   7  12    4.53    1.35 
   0   5  16    2.22    1.54 
   3   3  16   17.30    2.34 
   3   5  17    3.15    1.79 
   3   8  17   -0.12    1.22 
   5   3   9    8.56    1.46 
   5   6  12    1.77    0.95 
   0   6  16    8.45    1.87 
   0   7  16    0.78    1.40 
   1   3  16   12.81    2.02 
   1   8  17    0.31    1.81 
   2  10  16   -1.50    0.97 
   3   6  17    0.41    1.60 
   3   7  17   -0.17    1.33 
   4   5  15   -0.86    1.31 
   4   8  15    3.69    1.58 
   0   4  15   16.80    2.06 
   2   0  11   53.50    1.87 
   2   2  15   11.51    1.87 
   2   3  16    1.66    2.01 
   3   4  16   -1.12    1.78 
   3   9  16    3.16    1.37 
   4   6  15    1.24    1.27 
   4   7  15    1.97    1.20 
   4   9  14    3.25    1.31 
   5   5  11    0.43    1.08 
   1   6  17    2.60    1.81 
   1   7  17   -2.36    1.72 
   1  11  14   -0.02    1.16 
   2   1  13    3.30    1.64 
   2   5  17    1.71    2.03 
   2   8  17    0.09    1.45 
   3  10  15   -0.53    1.26 
   4   4  14    3.21    1.53 
   5   6  11    0.30    1.14 
   5   7  11    0.97    1.18 
   0   5  15    1.19    1.82 
   0   8  15    1.74    1.65 
   1   4  16   13.11    2.03 
   1   9  16    1.75    1.35 
   2   6  17    7.89    2.04 
   2   7  17    1.75    1.71 
   3   0   9    0.20    1.20 
   3   5  16    9.28    2.01 
   3   8  16    0.42    1.21 
   1   1  12  100.83    2.50 
   1   3  15   13.18    2.01 
   1  10  15    2.86    1.38 
   2   4  16    1.72    2.17 
   3   6  16   -1.23    1.82 
   4   8  14   -0.97    1.61 
   5   8  10   -2.03    1.30 
   0   4  14   -0.54    1.49 
   0   6  15   11.41    1.90 
   0   7  15    8.16    2.06 
   1   8  16    5.96    2.04 
   2   3  15   19.74    2.17 
   2  11  14    0.10    0.98 
   3   0   8    0.53    1.13 
   3   2  13    3.71    1.85 
   3   4  15    4.63    1.94 
   3   7  16    2.46    1.66 
   4   3  12    1.44    1.50 
   4   7  14    0.59    1.27 
   5   6  10    0.73    1.39 
   5   7  10    0.29    1.20 
   0   3  13    0.87    1.39 
   0   9  14   -0.97    1.46 
   1   6  16    3.85    1.94 
   1   7  16   -2.23    2.22 
   2   5  16    5.63    2.26 
   3   3  14   23.05    1.91 
   3   9  15    1.93    1.24 
   3  11  13    0.05    1.05 
   4   9  13   -1.23    1.66 
   4  10  12    0.10    1.28 
   5   5   9    1.99    1.34 
   1   4  15    4.36    1.97 
   2   6  16    3.17    2.10 
   2   8  16   -0.01    1.60 
   3   5  15    0.22    1.86 
   3  10  14    1.12    1.53 
   4   5  13    0.15    1.58 
   5   8   9   -0.91    1.34 
   1   9  15   -1.70    1.79 
   2   4  15    0.62    1.90 
   2   7  16    7.39    2.07 
   3   1  10   27.99    2.22 
   3   2  12   27.51    2.34 
   3   6  15   -2.36    2.04 
   3   8  15   -2.34    1.53 
   4   8  13    2.56    1.25 
   5   6   9   -0.33    1.43 
   1  10  14    0.27    1.64 
   1  11  13   -0.97    1.40 
   2   1  11   -0.07    1.26 
   2   9  15    1.06    1.64 
   3   3  13   19.39    2.26 
   3   4  14   -0.42    1.83 
   3   7  15   12.69    2.07 
   4   6  13    2.42    1.62 
   4   7  13    0.71    1.41 
   5   5   8   -2.29    1.63 
   5   7   9    0.89    1.10 
   0   6  14    4.86    2.01 
   0   7  14   -1.15    2.12 
   1   2  12   20.09    1.74 
   1   8  15    9.30    2.37 
   2   5  15    8.49    2.14 
   2  11  13    2.11    1.29 
   3   9  14   -0.34    1.35 
   4   9  12    2.14    1.76 
   4  10  11    0.44    1.52 
   1   4  14    7.74    1.96 
   1   7  15    1.59    2.18 
   2   8  15    4.83    1.92 
   3   1   9    0.72    1.54 
   3  10  13   -0.08    1.41 
   3  11  12    0.26    1.40 
   4   2   8    3.67    1.58 
   4   5  12    1.37    1.74 
   5   6   8    2.99    1.59 
   5   8   8   -0.55    1.04 
   5   9   7   -0.74    1.12 
   1  12  11   -0.03    1.20 
   2   3  13    8.15    1.98 
   2   4  14   17.68    2.32 
   2   6  15    8.07    2.19 
   2   7  15    3.65    2.17 
   3   4  13    1.33    1.90 
   3   6  14    8.51    2.12 
   3   8  14    1.54    1.81 
   4   6  12   -0.20    1.66 
   4   8  12    1.81    1.38 
   5   5   7    1.09    1.47 
   5   7   8    1.17    1.17 
   1   9  14    7.80    2.02 
   2  12  11    0.96    1.07 
   3   7  14   -0.86    2.12 
   4   7  12   -1.48    1.53 
   5   8   7    0.39    1.22 
   0   4  12   -0.67    1.98 
   1  11  12    0.56    1.66 
   2   9  14    0.59    1.77 
   3   1   8    3.30    1.42 
   3   9  13    7.30    1.76 
   4   9  11    2.96    1.46 
   4  10  10    2.35    1.85 
   5   5   6    0.50    1.54 
   5   6   7    1.12    1.45 
   5   7   7    1.74    1.37 
   5   9   6   -1.37    1.28 
   0   6  13   25.80    2.48 
   0   7  13   -2.07    2.18 
   1   8  14    7.51    2.39 
   1  10  13    1.31    1.92 
   2   2  11   17.59    1.97 
   3   5  13    8.06    2.16 
   3  10  12    1.46    1.34 
   3  11  11    1.40    1.58 
   4   8  11   -0.76    1.55 
   1   3  12    2.92    1.52 
   1   7  14   11.52    2.27 
   2   4  13   21.18    2.55 
   2   6  14   20.28    2.78 
   2   7  14    3.79    2.43 
   2   8  14   -0.58    2.08 
   3   3  11    1.91    1.94 
   3   4  12   12.76    2.07 
   3   6  13   -0.96    2.30 
   4   6  11    4.58    1.89 
   4   7  11   -4.91    1.76 
   4  11   8    0.84    1.38 
   5   6   6    1.77    1.61 
   5   8   6    0.18    1.21 
   5   9   5   -1.05    1.27 
   1  12  10    0.26    1.50 
   3   7  13   13.65    2.61 
   3  12   9    1.34    1.46 
   4   3   8    8.64    2.01 
   4   9  10    0.35    1.37 
   5   5   5    0.72    1.52 
   5   7   6    3.84    1.66 
   1   5  13    0.87    2.03 
   1   9  13    4.03    2.20 
   2   9  13   -0.39    2.00 
   2  12  10    0.22    1.15 
   3   5  12    8.59    2.20 
   3   9  12   -1.75    1.87 
   4   4   9    3.67    2.09 
   4  10   9    1.62    1.71 
   0   8  12    2.21    2.22 
   0  10  11    1.30    1.79 
   2   2  10   15.78    1.81 
   3  10  11   -2.55    1.55 
   3  11  10    5.41    1.70 
   4   6  10    1.41    1.84 
   4   7  10    4.43    2.19 
   4   8  10    4.70    1.77 
   5   5   4    1.80    1.60 
   5   6   5    1.96    1.77 
   5   8   5    5.81    1.54 
   5   9   4    1.91    1.25 
   0   6  12   -2.22    1.91 
   0   7  12    3.06    2.27 
   1   4  12    1.12    1.55 
   1   8  13   12.80    2.72 
   1  10  12   -0.76    2.08 
   1  11  11   -0.34    1.79 
   2   4  12   46.64    2.92 
   2   6  13    0.80    2.23 
   2   7  13    2.73    2.54 
   2  10  12    5.26    2.10 
   3   6  12   -1.75    2.20 
   3   7  12    1.21    2.36 
   3   8  12    7.75    2.46 
   4  11   7    1.40    1.77 
   5   7   5    1.70    1.46 
   3   2   8    0.15    1.59 
   3  12   8    0.02    1.66 
   4   9   9    2.30    1.56 
   4  10   8    0.19    1.81 
   5   6   4    1.38    1.72 
   5   8   4    2.24    1.54 
   5   9   3    0.62    1.21 
   2   9  12   -0.52    2.66 
   2  13   7   -0.47    1.17 
   3   5  11    2.63    2.10 
   3   9  11    1.27    2.18 
   5   7   4    2.53    1.88 
   1   5  12    5.06    2.12 
   1   9  12   11.72    2.68 
   1  12   9    3.55    1.70 
   1  13   7   -0.33    1.32 
   3   3   9    0.48    1.45 
   3   4  10    6.20    2.22 
   3  10  10    2.10    1.93 
   3  11   9   -0.76    1.43 
   4  11   6    0.56    1.83 
   5   8   3    0.46    1.44 
   5   9   2    2.10    1.37 
   0  11   9   -0.43    1.99 
   1   8  12    4.34    2.34 
   1  10  11   -1.81    2.61 
   1  11  10    4.12    2.36 
   2   3  10    5.05    2.11 
   2   6  12   15.05    2.66 
   2  10  11   10.43    2.23 
   2  11  10    1.18    1.77 
   3   2   7   12.46    1.77 
   3   6  11   -0.56    2.45 
   3   7  11   15.94    2.84 
   4   4   7   23.24    2.55 
   4   5   8    8.02    2.00 
   4   9   8    6.66    1.73 
   4  10   7   -0.23    1.59 
   0   7  11   21.06    2.55 
   3  12   7    1.59    2.07 
   5   8   2   -0.81    1.51 
   5   9   1    0.38    1.19 
   3   5  10   61.30    3.15 
   3   9  10    3.49    2.36 
   4   7   8    6.31    2.14 
   4   8   8    1.69    1.93 
   4  11   5    0.96    2.05 
   5   9   0    0.18    1.23 
   1   9  11    6.67    2.73 
   2   5  11   16.63    2.30 
   2   9  11    3.95    2.52 
   3   4   9   31.74    2.75 
   3   6  10   20.99    2.97 
   3   8  10    5.29    2.71 
   3  10   9    8.24    2.22 
   3  11   8    4.70    1.78 
   4   4   6   -0.11    2.06 
   4   5   7    2.61    2.35 
   4   9   7    3.57    1.83 
   4  10   6    0.61    1.73 
   1  -4  10   24.08    1.18 
   1  -2  14    3.92    1.02 
   1  -1  15   22.59    1.15 
   2   1  18    4.91    1.09 
   3   1  19    1.06    1.09 
   4   1  19    1.07    0.88 
   5  -4  14    1.20    0.79 
   5   1  18   -0.30    0.47 
   6  -2  14   -0.31    0.94 
   3  -4  15    4.20    1.28 
   4  -5  13    1.43    1.14 
   4  -4  15    1.07    1.18 
   1  -3  12    2.35    0.65 
   2  -1  17    2.39    1.16 
   3  -1  18    0.25    1.08 
   5  -3  15    0.25    0.85 
   5  -1  17   -0.18    0.61 
   6  -4   9    0.23    0.68 
   6  -3  12    1.30    0.83 
   2  -4  13   22.32    1.35 
   3  -6   7   21.88    1.48 
   3  -5  12    3.51    1.18 
   4  -6   4   -0.29    1.04 
   4  -6   6    3.12    1.19 
   4  -6   7   -0.29    1.02 
   4  -3  16   -0.95    1.16 
   4  -2  17    0.32    1.01 
   5  -4  13    2.19    0.90 
   5  -2  16   -0.12    0.72 
   6  -4   8   -0.43    0.73 
   1  -3  11   39.19    1.26 
   1  -1  14   22.46    1.22 
   2  -5   9   20.56    1.27 
   3  -6   5    4.42    0.94 
   3  -4  14   -0.38    1.18 
   4  -4  14    2.88    1.31 
   5  -5   9    1.23    1.19 
   6  -2  13   -1.12    0.95 
   6   0  15   -1.36    0.66 
   2  -4  12   42.58    1.68 
   2  -3  14    5.65    1.28 
   3   0  18    0.61    1.08 
   4  -5  11   -2.51    1.14 
   4   0  18   -0.28    1.00 
   4   3  18   -0.10    0.79 
   5  -3  14    0.62    0.90 
   5   0  17    0.80    0.63 
   6  -4   6   -0.15    0.71 
   6  -4   7    0.27    0.67 
   6  -3  11   -2.05    0.88 
   6  -1  14   -0.17    0.85 
   3  -3  15    1.36    1.18 
   3   1  18    1.22    1.13 
   3   2  18    1.91    1.00 
   4  -3  15    0.67    1.31 
   4   1  18    0.31    1.01 
   5  -5   8    0.71    0.98 
   6  -4   4    0.35    0.67 
   6  -4   5    0.69    0.73 
   1   0  14    1.43    0.80 
   3  -4  13    1.78    1.18 
   3  -2  16   -0.48    1.24 
   4  -5  10    1.25    1.16 
   4  -4  13    5.25    1.43 
   5  -5   7    1.36    1.01 
   5  -2  15    0.44    0.91 
   5  -1  16    1.57    0.76 
   5   1  17   -0.67    0.61 
   5   2  17   -0.03    0.67 
   1  -1  13   37.12    1.37 
   2  -3  13    9.54    1.32 
   3  -5   9    1.97    1.13 
   5  -5   5    2.03    1.07 
   5  -5   6    0.77    0.88 
   5  -3  13    0.40    1.03 
   6  -2  12    0.00    0.94 
   6   0  14   -0.98    0.90 
   2   0  16    3.59    1.28 
   3  -4  12   10.96    1.36 
   6  -1  13    0.31    1.06 
   2  -1  15    4.31    1.41 
   3  -5   8    4.05    1.09 
   5  -2  14    0.61    1.09 
   5   0  16   -0.89    0.81 
   6  -2  11   -1.05    1.06 
   2  -4   9    8.77    1.11 
   4  -5   7    0.30    1.52 
   4  -2  15    5.30    1.60 
   5  -3  12    2.43    1.19 
   5  -1  15   -0.05    0.95 
   6  -3   8    0.03    0.91 
   6   1  14   -0.18    0.77 
   3  -5   6   14.05    1.28 
   3  -4  11    4.99    0.99 
   3   3  17   -0.98    1.06 
   4  -4  11    0.34    1.36 
   4  -3  13    4.66    1.56 
   4   1  17    0.31    1.25 
   4   3  17    0.94    1.08 
   6  -1  12    0.33    1.00 
   6   0  13    0.95    0.95 
   6   2  14   -0.42    0.67 
   2  -4   8   10.94    1.04 
   2  -2  13    3.81    1.23 
   3  -5   2   10.67    1.11 
   3  -5   5   11.26    1.16 
   5  -2  13    2.84    1.22 
   5   2  16   -0.08    0.77 
   5   3  16    0.18    0.65 
   6  -3   7   -1.14    0.94 
   6  -2  10    1.35    0.82 
   2  -3  11   46.20    1.54 
   3  -5   3   24.97    1.26 
   3  -5   4    3.38    1.00 
   3  -4  10    5.00    1.29 
   3  -2  14    1.86    1.24 
   3   0  16    1.02    1.38 
   4  -5   2    3.39    1.04 
   4  -5   4   21.00    1.55 
   4  -4  10    4.82    1.42 
   4   0  16    3.93    1.30 
   5   0  15    1.23    0.99 
   6  -3   6    2.40    1.05 
   3  -3  12    0.06    1.35 
   4  -3  12   -0.21    1.44 
   5  -4   7    4.98    1.40 
   6  -3   5    1.69    1.05 
   6  -2   9    0.48    1.06 
   6  -1  11    0.74    0.90 
   6   1  13    0.71    1.04 
   2  -3  10    7.04    1.24 
   2  -2  12   51.29    1.94 
   3  -4   9   35.53    1.86 
   3   1  16    1.51    1.62 
   4  -4   9    2.14    1.38 
   5  -4   6   18.31    1.69 
   5  -3  10    1.82    1.33 
   5  -2  12    2.67    1.49 
   6  -3   2    0.43    0.90 
   6  -3   3    3.74    1.01 
   6  -3   4    1.58    1.01 
   6   0  12   -0.02    0.91 
   3  -2  13    1.61    1.34 
   4  -2  13    3.38    1.58 
   4   4  16    0.72    1.02 
   6   2  13   -1.44    0.93 
   6   3  13    0.48    0.67 
   4  -4   8    5.12    1.47 
   4   0  15    2.47    1.47 
   5  -4   3    1.02    1.12 
   5  -4   4    2.68    1.33 
   5  -3   9   12.66    1.66 
   5  -1  13    1.86    1.42 
   5   0  14    2.41    1.19 
   5   3  15    2.04    1.22 
   6  -1  10    0.33    0.97 
   2  -3   9   17.19    1.23 
   3  -1  14    0.40    1.05 
   5  -4   2    6.61    1.17 
   6   0  11   -1.04    0.94 
   6   1  12    1.01    0.89 
   2  -2  11   19.24    1.22 
   3  -4   7   70.87    2.12 
   3  -3  10   10.28    1.56 
   4  -3  10   21.97    2.10 
   4  -2  12    5.69    1.84 
   3   6   9    6.67    1.34 
   3   9   7    4.05    1.65 
   4   5   8    6.61    1.33 
   4   6   8    3.54    1.49 
   4   8   7    6.71    1.39 
   4  11   2    0.33    0.99 
   5   9   3   -1.54    1.09 
   6   5   1    0.17    1.00 
   6   7   0    0.00    0.88 
   2  12   0    2.21    1.30 
   3  12   0    0.78    1.03 
   4  10   4    3.76    1.29 
   5   2   4    0.73    1.12 
   5   7   5    0.68    1.19 
   2  11   3    2.77    1.68 
   3   7   8    2.77    2.04 
   3  10   5    2.59    1.57 
   4   3   7    4.75    1.52 
   5   4   5    2.18    1.46 
   5  10   0    0.67    1.51 
   6   6   0    1.68    1.08 
   6   7  -1    1.17    1.25 
   2  12  -1   -0.56    1.31 
   3   8   7    0.04    2.03 
   3  12  -1    2.55    1.32 
   4   1   5   -0.01    1.19 
   4   2   6   14.93    1.66 
   4   8   6    3.55    1.78 
   4   9   5    1.35    1.72 
   4  11   1    1.75    1.02 
   5   5   5   -0.11    1.46 
   5   9   2    2.42    1.20 
   6   5   0    0.46    1.00 
   1  10   3    3.17    1.85 
   2   4   8   11.35    1.49 
   2   5   8   15.42    2.00 
   2   6   8    4.67    1.79 
   3   6   8    7.53    1.83 
   4   5   7    0.58    1.48 
   4   6   7    0.13    1.73 
   5   3   4    6.10    1.57 
   5   7   4    4.51    1.43 
   5  10  -1    0.28    1.60 
   6   7  -2   -2.71    1.27 
   2  11   2    3.90    1.79 
   2  12  -2   10.66    1.56 
   3  10   4    6.80    1.82 
   3  12  -2    2.27    1.19 
   4  11   0    1.62    1.08 
   5   2   3    2.53    1.33 
   5   9   1    0.34    1.17 
   6   6  -1   -1.00    0.95 
   2   7   7    5.66    1.96 
   4   7   6    4.86    1.98 
   4   8   5    0.75    1.63 
   4   9   4    0.16    1.72 
   5   4   4    2.51    1.58 
   5  10  -2    2.67    1.63 
   6   5  -1    0.71    1.15 
   6   7  -3   -1.24    1.22 
   1  10   2   10.14    1.92 
   2   8   6   14.66    2.18 
   2  12  -3    0.65    1.36 
   3   9   5    6.55    2.11 
   3  12  -3    2.78    0.98 
   4   6   6    5.67    1.87 
   4  10   2    2.05    1.47 
   4  11  -1    2.75    1.09 
   5   5   4    2.37    1.60 
   5   7   3    0.42    1.38 
   5   8   2   -0.59    1.24 
   5  10  -3    0.65    1.69 
   6   6  -2    0.89    1.08 
   6   7  -4   -0.09    1.09 
   2  11   1    2.57    1.71 
   3  10   3    1.57    1.70 
   3  12  -4    1.52    1.03 
   4   1   4    1.05    1.11 
   4   2   5    6.90    1.50 
   4   5   6   23.87    1.94 
   5   9   0    0.73    1.16 
   6   5  -2    1.49    1.03 
   2   5   7   19.77    1.98 
   2  12  -4    6.77    1.37 
   3   4   7   78.37    2.28 
   3   5   7    2.52    1.68 
   3  12  -5    1.31    0.98 
   4  10   1    0.49    1.39 
   4  11  -2   -0.78    1.02 
   5   2   2    2.34    1.31 
   5   3   3    6.10    1.39 
   5  10  -4   -2.21    1.34 
   6   6  -3    0.75    0.97 
   2   7   6   25.84    2.12 
   2  12  -5    1.13    1.12 
   3   9   4    0.48    1.83 
   3  12  -6    1.11    0.81 
   4   8   4   -1.69    1.79 
   5   4   3    1.18    1.27 
   5   7   2    4.62    1.42 
   5   8   1    1.42    1.29 
   5   9  -1   -1.04    1.11 
   5  10  -5    2.46    1.21 
   1   7   5   30.54    2.02 
   1  10   1    1.90    1.69 
   2   8   5    4.80    1.84 
   3  10   2    1.55    1.57 
   4   3   5   26.92    1.74 
   4  11  -3    2.28    1.03 
   5  10  -6   -0.94    0.96 
   6   5  -3   -0.34    0.94 
   6   6  -4   -0.49    0.94 
   3   6   6   48.42    2.41 
   4   9   2    2.58    1.68 
   4  10   0    2.12    1.34 
   4  11  -4    1.20    0.90 
   5   8   0   -1.43    1.18 
   5   9  -2    5.62    1.18 
   6   6  -5    1.32    0.91 
   2  11  -1    2.85    1.67 
   3   4   6    0.22    1.13 
   4   2   4    7.60    1.42 
   4   7   4    2.39    1.58 
   5   3   2    7.83    1.50 
   5   7   1    0.84    1.29 
   6   4  -4    0.58    0.94 
   6   5  -4    7.53    1.09 
   6   6  -6    0.23    0.96 
   3   8   4   34.76    2.21 
   3   9   3   15.23    1.64 
   3  10   1    9.72    1.74 
   4  10  -1   -0.35    1.26 
   4  11  -5    2.37    0.95 
   5   4   2    8.05    1.42 
   5   5   2    3.81    1.49 
   5   9  -3   -0.85    1.11 
   6   5  -5    1.28    0.89 
   2   8   4    5.36    1.69 
   2  10   1    1.49    1.71 
   4   6   4    1.84    1.39 
   4   9   1    2.40    1.69 
   4  11  -7   -0.16    0.81 
   4  11  -6    1.26    0.93 
   5   8  -1    1.92    1.17 
   1   8   3   42.05    1.95 
   4   7   3   13.70    1.97 
   4  10  -2    1.72    1.27 
   5   3   1    7.38    1.62 
   5   7   0   -0.43    1.25 
   5   9  -4    0.86    1.26 
   6   5  -6    2.22    0.88 
   2   6   5   19.61    1.58 
   3  10   0   -0.35    1.58 
   4   9   0    8.87    1.81 
   5   8  -2    0.15    1.18 
   5   9  -5    0.15    1.38 
   6   5  -8    0.17    0.85 
   6   5  -7    0.67    0.88 
   1  10  -1    2.21    1.61 
   2  10   0    7.38    1.85 
   3   4   5   12.05    1.33 
   3   7   4    0.69    1.53 
   3   8   3    1.35    1.68 
   4   2   3    0.23    1.13 
   4  10  -3    0.64    1.29 
   5   2   0    5.66    1.36 
   5   9  -6    2.23    1.44 
   2   5   5   79.87    2.55 
   2   8   3    5.95    1.78 
   4   6   3    3.27    1.33 
   4   8   1   10.76    1.88 
   5   8  -3    1.95    1.30 
   5   9  -7    3.68    1.53 
   2   5   7   19.94    1.02 
   2   7   3    4.07    1.03 
   2   8  -3    5.24    0.99 
   3   3  10   12.97    0.99 
   3   6   7   21.84    1.41 
   3   8   2   16.23    1.33 
   4   8  -9    1.29    0.59 
   5   7   4    4.57    0.99 
   5   8   0   -0.13    0.88 
   6   7  -6    0.02    0.42 
   6   7  -1    0.65    0.98 
   3   7   5   20.10    1.27 
   4   3  10   18.93    1.20 
   4   6   7    0.08    1.09 
   4   7   5    0.71    1.03 
   5   6   6    0.98    0.82 
   5   8  -6   -0.04    0.55 
   5   8  -1    2.20    0.70 
   6   6   3   -0.27    0.65 
   6   7  -2    0.80    0.66 
   2   6   5   19.95    1.00 
   0   0   0    0.00    0.00 
; 
_shelx_hkl_checksum    6089 
  

#==================================================================

 
data_dai2 
  
_audit_creation_method            'SHELXL-2018/3' 
_shelx_SHELXL_version_number      '2018/3' 
_chemical_name_systematic         ? 
_chemical_name_common             ? 
_chemical_melting_point           ? 
_chemical_formula_moiety          ? 
_chemical_formula_sum 
 'C19 H23 I O4' 
_chemical_formula_weight          442.27 
  
loop_ 
 _atom_type_symbol 
 _atom_type_description 
 _atom_type_scat_dispersion_real 
 _atom_type_scat_dispersion_imag 
 _atom_type_scat_source 
 'C'  'C'   0.0033   0.0016 
 'International Tables Vol C Tables 4.2.6.8 and 6.1.1.4' 
 'H'  'H'   0.0000   0.0000 
 'International Tables Vol C Tables 4.2.6.8 and 6.1.1.4' 
 'O'  'O'   0.0106   0.0060 
 'International Tables Vol C Tables 4.2.6.8 and 6.1.1.4' 
 'I'  'I'  -0.4742   1.8119 
 'International Tables Vol C Tables 4.2.6.8 and 6.1.1.4' 
  
_space_group_crystal_system       orthorhombic 
_space_group_IT_number            19 
_space_group_name_H-M_alt         'P 21 21 21' 
_space_group_name_Hall            'P 2ac 2ab' 
  
_shelx_space_group_comment 
; 
The symmetry employed for this shelxl refinement is uniquely defined 
by the following loop, which should always be used as a source of 
symmetry information in preference to the above space-group names. 
They are only intended as comments. 
; 
  
loop_ 
 _space_group_symop_operation_xyz 
 'x, y, z' 
 '-x+1/2, -y, z+1/2' 
 '-x, y+1/2, -z+1/2' 
 'x+1/2, -y+1/2, -z' 
  
_cell_length_a                    6.0220(2) 
_cell_length_b                    13.5278(5) 
_cell_length_c                    24.2967(9) 
_cell_angle_alpha                 90 
_cell_angle_beta                  90 
_cell_angle_gamma                 90 
_cell_volume                      1979.32(12) 
_cell_formula_units_Z             4 
_cell_measurement_temperature     200(2) 
_cell_measurement_reflns_used     9899 
_cell_measurement_theta_min       2.25 
_cell_measurement_theta_max       27.78 
  
_exptl_crystal_description        plank 
_exptl_crystal_colour             colourless 
_exptl_crystal_density_meas       ? 
_exptl_crystal_density_method     ? 
_exptl_crystal_density_diffrn     1.484 
_exptl_crystal_F_000              888 
_exptl_transmission_factor_min    ? 
_exptl_transmission_factor_max    ? 
_exptl_crystal_size_max           0.152 
_exptl_crystal_size_mid           0.126 
_exptl_crystal_size_min           0.060 
_exptl_absorpt_coefficient_mu     1.635 
_shelx_estimated_absorpt_T_min    0.789 
_shelx_estimated_absorpt_T_max    0.908 
_exptl_absorpt_correction_type    multi-scan 
_exptl_absorpt_correction_T_min   0.8539 
_exptl_absorpt_correction_T_max   0.9281 
_exptl_absorpt_process_details
;
Sheldrick, G. M. (2008). <i>SADABS</i>. University of G\"ottingen, Germany.
; 
_exptl_absorpt_special_details    ? 
_diffrn_ambient_temperature       200(2) 
_diffrn_radiation_wavelength      0.71073 
_diffrn_radiation_type            MoK\a 
_diffrn_source                    'ImuS microsource' 
_diffrn_measurement_device_type   'Bruker APEX-II Quazar area detector' 
_diffrn_measurement_method        '\f and \w scans' 
_diffrn_detector_area_resol_mean  ? 
_diffrn_reflns_number             23180 
_diffrn_reflns_av_unetI/netI      0.0263 
_diffrn_reflns_av_R_equivalents   0.0275 
_diffrn_reflns_limit_h_min        -8 
_diffrn_reflns_limit_h_max        8 
_diffrn_reflns_limit_k_min        -18 
_diffrn_reflns_limit_k_max        18 
_diffrn_reflns_limit_l_min        -31 
_diffrn_reflns_limit_l_max        32 
_diffrn_reflns_theta_min          1.676 
_diffrn_reflns_theta_max          29.231 
_diffrn_reflns_theta_full         25.242 
_diffrn_measured_fraction_theta_max   0.952 
_diffrn_measured_fraction_theta_full  1.000 
_diffrn_reflns_Laue_measured_fraction_max    0.952 
_diffrn_reflns_Laue_measured_fraction_full   1.000 
_diffrn_reflns_point_group_measured_fraction_max   0.929 
_diffrn_reflns_point_group_measured_fraction_full  0.999 
_reflns_number_total              4996 
_reflns_number_gt                 4349 
_reflns_threshold_expression      'I > 2\s(I)' 
_reflns_Friedel_coverage          0.700 
_reflns_Friedel_fraction_max      0.897 
_reflns_Friedel_fraction_full     0.999 
  
_reflns_special_details 
; 
 Reflections were merged by SHELXL according to the crystal 
 class for the calculation of statistics and refinement. 
  
 _reflns_Friedel_fraction is defined as the number of unique 
 Friedel pairs measured divided by the number that would be 
 possible theoretically, ignoring centric projections and 
 systematic absences. 
; 
  
_computing_data_collection        'Bruker APEX2' 
_computing_cell_refinement        'Bruker SAINT' 
_computing_data_reduction         'Bruker SAINT' 
_computing_structure_solution     'SHELXS-97 (Sheldrick 2008)' 
_computing_structure_refinement 'SHELXL-2018/3 (Sheldrick, 2018)' 
_computing_molecular_graphics     'Bruker SHELXTL' 
_computing_publication_material   'Bruker SHELXTL' 
_refine_special_details           ? 
_refine_ls_structure_factor_coef  Fsqd 
_refine_ls_matrix_type            full 
_refine_ls_weighting_scheme       calc 
_refine_ls_weighting_details 
'w=1/[\s^2^(Fo^2^)+(0.0308P)^2^+1.3150P] where P=(Fo^2^+2Fc^2^)/3' 
_atom_sites_solution_primary      ? 
_atom_sites_solution_secondary    ? 
_atom_sites_solution_hydrogens    mixed 
_refine_ls_hydrogen_treatment     mixed 
_refine_ls_extinction_method      none 
_refine_ls_extinction_coef        . 
_refine_ls_abs_structure_details 
; 
 Flack x determined using 1635 quotients [(I+)-(I-)]/[(I+)+(I-)] 
 (Parsons, Flack and Wagner, Acta Cryst. B69 (2013) 249-259). 
; 
_refine_ls_abs_structure_Flack    -0.014(7) 
_chemical_absolute_configuration  'rmad' 
_refine_ls_number_reflns          4996 
_refine_ls_number_parameters      225 
_refine_ls_number_restraints      0 
_refine_ls_R_factor_all           0.0396 
_refine_ls_R_factor_gt            0.0324 
_refine_ls_wR_factor_ref          0.0753 
_refine_ls_wR_factor_gt           0.0716 
_refine_ls_goodness_of_fit_ref    1.025 
_refine_ls_restrained_S_all       1.025 
_refine_ls_shift/su_max           0.001 
_refine_ls_shift/su_mean          0.000 
  
loop_ 
 _atom_site_label 
 _atom_site_type_symbol 
 _atom_site_fract_x 
 _atom_site_fract_y 
 _atom_site_fract_z 
 _atom_site_U_iso_or_equiv 
 _atom_site_adp_type 
 _atom_site_occupancy 
 _atom_site_site_symmetry_order 
 _atom_site_calc_flag 
 _atom_site_refinement_flags_posn 
 _atom_site_refinement_flags_adp 
 _atom_site_refinement_flags_occupancy 
 _atom_site_disorder_assembly 
 _atom_site_disorder_group 
I1 I 0.32868(7) 0.68097(2) 0.37159(2) 0.06092(12) Uani 1 1 d . . . . . 
C1 C 0.2837(9) 0.6937(3) 0.45660(18) 0.0519(12) Uani 1 1 d . . . . . 
H1 H 0.246152 0.756957 0.470766 0.062 Uiso 1 1 calc R U . . . 
C2 C 0.3037(8) 0.6200(3) 0.49216(17) 0.0410(9) Uani 1 1 d . . . . . 
C21 C 0.2788(11) 0.6396(4) 0.55325(19) 0.0615(15) Uani 1 1 d . . . . . 
H21A H 0.419428 0.625363 0.571923 0.092 Uiso 1 1 calc R U . . . 
H21B H 0.161823 0.597053 0.568271 0.092 Uiso 1 1 calc R U . . . 
H21C H 0.238902 0.709059 0.559084 0.092 Uiso 1 1 calc R U . . . 
C3 C 0.3616(7) 0.5169(3) 0.47818(14) 0.0313(8) Uani 1 1 d . . . . . 
H3 H 0.509965 0.497119 0.485636 0.038 Uiso 1 1 calc R U . . . 
C4 C 0.2298(6) 0.4487(3) 0.45638(14) 0.0290(7) Uani 1 1 d . . . . . 
C41 C -0.0081(7) 0.4669(4) 0.4395(2) 0.0563(13) Uani 1 1 d . . . . . 
H41A H -0.100986 0.411874 0.452077 0.084 Uiso 1 1 calc R U . . . 
H41B H -0.016846 0.471996 0.399324 0.084 Uiso 1 1 calc R U . . . 
H41C H -0.060687 0.528578 0.456138 0.084 Uiso 1 1 calc R U . . . 
O5 O 0.1881(6) 0.2741(2) 0.47774(11) 0.0393(6) Uani 1 1 d . . . . . 
H5 H 0.177(10) 0.287(4) 0.507(2) 0.049(14) Uiso 1 1 d . . . . . 
C5 C 0.3170(6) 0.3452(2) 0.44855(12) 0.0264(7) Uani 1 1 d . . . . . 
H5A H 0.473153 0.342456 0.462498 0.032 Uiso 1 1 calc R U . . . 
C6 C 0.3149(6) 0.3104(3) 0.38909(12) 0.0279(6) Uani 1 1 d . . . . . 
H6 H 0.157683 0.305835 0.376128 0.034 Uiso 1 1 calc R U . . . 
C61 C 0.4439(8) 0.3793(3) 0.35072(15) 0.0417(10) Uani 1 1 d . . . . . 
H61A H 0.441893 0.352455 0.313273 0.063 Uiso 1 1 calc R U . . . 
H61B H 0.597810 0.384806 0.363477 0.063 Uiso 1 1 calc R U . . . 
H61C H 0.374633 0.444889 0.350846 0.063 Uiso 1 1 calc R U . . . 
C7 C 0.4228(6) 0.2088(3) 0.38492(13) 0.0273(7) Uani 1 1 d . . . . . 
O7 O 0.6005(4) 0.1904(2) 0.40547(10) 0.0403(7) Uani 1 1 d . . . . . 
C8 C 0.2956(7) 0.1301(3) 0.35325(14) 0.0309(7) Uani 1 1 d . . . . . 
H8 H 0.216070 0.160765 0.321389 0.037 Uiso 1 1 calc R U . . . 
C81 C 0.1308(7) 0.0787(3) 0.39089(18) 0.0446(10) Uani 1 1 d . . . . . 
H81A H 0.021842 0.126855 0.404297 0.067 Uiso 1 1 calc R U . . . 
H81B H 0.209926 0.049730 0.422221 0.067 Uiso 1 1 calc R U . . . 
H81C H 0.054194 0.026391 0.370455 0.067 Uiso 1 1 calc R U . . . 
O9 O 0.4454(5) 0.05431(19) 0.33402(10) 0.0324(6) Uani 1 1 d . . . . . 
C10 C 0.5867(6) 0.0817(3) 0.29445(14) 0.0304(8) Uani 1 1 d . . . . . 
O10 O 0.5851(5) 0.1627(2) 0.27349(12) 0.0436(7) Uani 1 1 d . . . . . 
C11 C 0.7445(6) 0.0016(3) 0.27948(14) 0.0298(8) Uani 1 1 d . . . . . 
C12 C 0.9278(7) 0.0262(3) 0.24768(16) 0.0377(9) Uani 1 1 d . . . . . 
H12 H 0.947694 0.092125 0.235082 0.045 Uiso 1 1 calc R U . . . 
C13 C 1.0814(8) -0.0461(4) 0.23449(18) 0.0490(11) Uani 1 1 d . . . . . 
H13 H 1.208834 -0.029626 0.213337 0.059 Uiso 1 1 calc R U . . . 
C14 C 1.0497(9) -0.1425(4) 0.2521(2) 0.0556(13) Uani 1 1 d . . . . . 
H14 H 1.154516 -0.192161 0.242590 0.067 Uiso 1 1 calc R U . . . 
C15 C 0.8685(9) -0.1663(3) 0.28291(19) 0.0512(11) Uani 1 1 d . . . . . 
H15 H 0.847638 -0.232727 0.294527 0.061 Uiso 1 1 calc R U . . . 
C16 C 0.7146(8) -0.0952(3) 0.29755(16) 0.0384(9) Uani 1 1 d . . . . . 
H16 H 0.590148 -0.112153 0.319636 0.046 Uiso 1 1 calc R U . . . 
  
loop_ 
 _atom_site_aniso_label 
 _atom_site_aniso_U_11 
 _atom_site_aniso_U_22 
 _atom_site_aniso_U_33 
 _atom_site_aniso_U_23 
 _atom_site_aniso_U_13 
 _atom_site_aniso_U_12 
I1 0.0966(3) 0.04383(15) 0.04228(15) 0.00878(13) -0.01895(16) -0.01044(19) 
C1 0.071(3) 0.037(2) 0.047(2) -0.0059(19) -0.013(2) 0.008(2) 
C2 0.048(2) 0.0354(19) 0.040(2) -0.0064(16) -0.004(2) 0.004(2) 
C21 0.092(4) 0.050(3) 0.042(2) -0.013(2) 0.006(3) 0.017(3) 
C3 0.0335(19) 0.0348(18) 0.0256(16) -0.0010(14) 0.0013(15) 0.0034(16) 
C4 0.0238(18) 0.0366(19) 0.0266(15) -0.0029(14) 0.0056(13) 0.0047(14) 
C41 0.028(2) 0.051(3) 0.089(4) -0.017(3) -0.007(2) 0.012(2) 
O5 0.0522(17) 0.0396(14) 0.0261(12) -0.0026(11) 0.0133(14) -0.0118(14) 
C5 0.0269(16) 0.0320(16) 0.0204(13) 0.0012(11) 0.0035(14) -0.0013(15) 
C6 0.0239(15) 0.0367(17) 0.0232(13) -0.0024(13) 0.0001(13) -0.0006(17) 
C61 0.056(3) 0.046(2) 0.0234(16) 0.0066(16) 0.0064(17) -0.004(2) 
C7 0.0269(17) 0.0376(19) 0.0173(14) -0.0015(12) 0.0033(12) 0.0037(14) 
O7 0.0333(14) 0.0507(16) 0.0370(13) -0.0150(13) -0.0111(10) 0.0146(13) 
C8 0.0318(19) 0.0352(18) 0.0257(15) -0.0016(14) 0.0011(14) 0.0018(16) 
C81 0.036(2) 0.053(2) 0.045(2) -0.0057(19) 0.0093(18) -0.0132(19) 
O9 0.0386(14) 0.0327(13) 0.0259(12) -0.0014(10) 0.0059(10) 0.0008(11) 
C10 0.037(2) 0.0311(18) 0.0227(16) -0.0040(14) 0.0010(14) -0.0010(15) 
O10 0.0572(18) 0.0330(15) 0.0406(15) 0.0046(12) 0.0162(13) 0.0039(13) 
C11 0.0368(19) 0.0335(18) 0.0193(15) -0.0048(13) -0.0026(13) 0.0044(15) 
C12 0.042(2) 0.045(2) 0.0261(18) -0.0043(16) 0.0009(16) 0.0023(18) 
C13 0.043(2) 0.069(3) 0.035(2) -0.008(2) 0.0045(17) 0.013(2) 
C14 0.060(3) 0.060(3) 0.047(2) -0.014(2) -0.004(2) 0.027(2) 
C15 0.069(3) 0.039(2) 0.045(2) -0.0031(18) -0.004(2) 0.015(2) 
C16 0.049(3) 0.037(2) 0.0294(17) -0.0035(15) -0.0024(17) 0.0034(18) 
  
_geom_special_details 
; 
 All esds (except the esd in the dihedral angle between two l.s. planes) 
 are estimated using the full covariance matrix.  The cell esds are taken 
 into account individually in the estimation of esds in distances, angles 
 and torsion angles; correlations between esds in cell parameters are only 
 used when they are defined by crystal symmetry.  An approximate (isotropic) 
 treatment of cell esds is used for estimating esds involving l.s. planes. 
; 
  
loop_ 
 _geom_bond_atom_site_label_1 
 _geom_bond_atom_site_label_2 
 _geom_bond_distance 
 _geom_bond_site_symmetry_2 
 _geom_bond_publ_flag 
I1 C1 2.090(5) . ? 
C1 C2 1.324(6) . ? 
C1 H1 0.9500 . ? 
C2 C3 1.478(5) . ? 
C2 C21 1.515(6) . ? 
C21 H21A 0.9800 . ? 
C21 H21B 0.9800 . ? 
C21 H21C 0.9800 . ? 
C3 C4 1.327(5) . ? 
C3 H3 0.9500 . ? 
C4 C5 1.508(5) . ? 
C4 C41 1.510(6) . ? 
C41 H41A 0.9800 . ? 
C41 H41B 0.9800 . ? 
C41 H41C 0.9800 . ? 
O5 C5 1.425(4) . ? 
O5 H5 0.72(5) . ? 
C5 C6 1.519(4) . ? 
C5 H5A 1.0000 . ? 
C6 C7 1.524(5) . ? 
C6 C61 1.530(5) . ? 
C6 H6 1.0000 . ? 
C61 H61A 0.9800 . ? 
C61 H61B 0.9800 . ? 
C61 H61C 0.9800 . ? 
C7 O7 1.207(4) . ? 
C7 C8 1.521(5) . ? 
C8 O9 1.444(4) . ? 
C8 C81 1.518(5) . ? 
C8 H8 1.0000 . ? 
C81 H81A 0.9800 . ? 
C81 H81B 0.9800 . ? 
C81 H81C 0.9800 . ? 
O9 C10 1.336(4) . ? 
C10 O10 1.208(5) . ? 
C10 C11 1.486(5) . ? 
C11 C12 1.388(5) . ? 
C11 C16 1.393(5) . ? 
C12 C13 1.384(6) . ? 
C12 H12 0.9500 . ? 
C13 C14 1.386(7) . ? 
C13 H13 0.9500 . ? 
C14 C15 1.362(7) . ? 
C14 H14 0.9500 . ? 
C15 C16 1.382(6) . ? 
C15 H15 0.9500 . ? 
C16 H16 0.9500 . ? 
  
loop_ 
 _geom_angle_atom_site_label_1 
 _geom_angle_atom_site_label_2 
 _geom_angle_atom_site_label_3 
 _geom_angle 
 _geom_angle_site_symmetry_1 
 _geom_angle_site_symmetry_3 
 _geom_angle_publ_flag 
C2 C1 I1 124.8(3) . . ? 
C2 C1 H1 117.6 . . ? 
I1 C1 H1 117.6 . . ? 
C1 C2 C3 125.6(4) . . ? 
C1 C2 C21 119.9(4) . . ? 
C3 C2 C21 114.4(4) . . ? 
C2 C21 H21A 109.5 . . ? 
C2 C21 H21B 109.5 . . ? 
H21A C21 H21B 109.5 . . ? 
C2 C21 H21C 109.5 . . ? 
H21A C21 H21C 109.5 . . ? 
H21B C21 H21C 109.5 . . ? 
C4 C3 C2 127.3(4) . . ? 
C4 C3 H3 116.3 . . ? 
C2 C3 H3 116.3 . . ? 
C3 C4 C5 119.2(3) . . ? 
C3 C4 C41 124.3(4) . . ? 
C5 C4 C41 116.6(3) . . ? 
C4 C41 H41A 109.5 . . ? 
C4 C41 H41B 109.5 . . ? 
H41A C41 H41B 109.5 . . ? 
C4 C41 H41C 109.5 . . ? 
H41A C41 H41C 109.5 . . ? 
H41B C41 H41C 109.5 . . ? 
C5 O5 H5 112(4) . . ? 
O5 C5 C4 112.0(3) . . ? 
O5 C5 C6 105.1(3) . . ? 
C4 C5 C6 113.8(3) . . ? 
O5 C5 H5A 108.6 . . ? 
C4 C5 H5A 108.6 . . ? 
C6 C5 H5A 108.6 . . ? 
C5 C6 C7 109.8(3) . . ? 
C5 C6 C61 112.8(3) . . ? 
C7 C6 C61 107.0(3) . . ? 
C5 C6 H6 109.1 . . ? 
C7 C6 H6 109.1 . . ? 
C61 C6 H6 109.1 . . ? 
C6 C61 H61A 109.5 . . ? 
C6 C61 H61B 109.5 . . ? 
H61A C61 H61B 109.5 . . ? 
C6 C61 H61C 109.5 . . ? 
H61A C61 H61C 109.5 . . ? 
H61B C61 H61C 109.5 . . ? 
O7 C7 C8 120.8(3) . . ? 
O7 C7 C6 122.4(3) . . ? 
C8 C7 C6 116.8(3) . . ? 
O9 C8 C81 106.1(3) . . ? 
O9 C8 C7 110.3(3) . . ? 
C81 C8 C7 110.2(3) . . ? 
O9 C8 H8 110.1 . . ? 
C81 C8 H8 110.1 . . ? 
C7 C8 H8 110.1 . . ? 
C8 C81 H81A 109.5 . . ? 
C8 C81 H81B 109.5 . . ? 
H81A C81 H81B 109.5 . . ? 
C8 C81 H81C 109.5 . . ? 
H81A C81 H81C 109.5 . . ? 
H81B C81 H81C 109.5 . . ? 
C10 O9 C8 115.7(3) . . ? 
O10 C10 O9 123.3(3) . . ? 
O10 C10 C11 124.3(3) . . ? 
O9 C10 C11 112.4(3) . . ? 
C12 C11 C16 120.2(4) . . ? 
C12 C11 C10 118.0(4) . . ? 
C16 C11 C10 121.7(3) . . ? 
C13 C12 C11 119.4(4) . . ? 
C13 C12 H12 120.3 . . ? 
C11 C12 H12 120.3 . . ? 
C12 C13 C14 120.1(5) . . ? 
C12 C13 H13 119.9 . . ? 
C14 C13 H13 119.9 . . ? 
C15 C14 C13 120.2(4) . . ? 
C15 C14 H14 119.9 . . ? 
C13 C14 H14 119.9 . . ? 
C14 C15 C16 120.9(4) . . ? 
C14 C15 H15 119.5 . . ? 
C16 C15 H15 119.5 . . ? 
C15 C16 C11 119.1(4) . . ? 
C15 C16 H16 120.4 . . ? 
C11 C16 H16 120.4 . . ? 
  
loop_ 
 _geom_torsion_atom_site_label_1 
 _geom_torsion_atom_site_label_2 
 _geom_torsion_atom_site_label_3 
 _geom_torsion_atom_site_label_4 
 _geom_torsion 
 _geom_torsion_site_symmetry_1 
 _geom_torsion_site_symmetry_2 
 _geom_torsion_site_symmetry_3 
 _geom_torsion_site_symmetry_4 
 _geom_torsion_publ_flag 
I1 C1 C2 C3 0.2(7) . . . . ? 
I1 C1 C2 C21 176.8(4) . . . . ? 
C1 C2 C3 C4 -77.0(7) . . . . ? 
C21 C2 C3 C4 106.2(5) . . . . ? 
C2 C3 C4 C5 -176.1(3) . . . . ? 
C2 C3 C4 C41 2.6(6) . . . . ? 
C3 C4 C5 O5 120.7(4) . . . . ? 
C41 C4 C5 O5 -58.0(4) . . . . ? 
C3 C4 C5 C6 -120.2(4) . . . . ? 
C41 C4 C5 C6 61.0(5) . . . . ? 
O5 C5 C6 C7 -61.6(4) . . . . ? 
C4 C5 C6 C7 175.5(3) . . . . ? 
O5 C5 C6 C61 179.1(3) . . . . ? 
C4 C5 C6 C61 56.3(4) . . . . ? 
C5 C6 C7 O7 -49.2(4) . . . . ? 
C61 C6 C7 O7 73.5(4) . . . . ? 
C5 C6 C7 C8 130.8(3) . . . . ? 
C61 C6 C7 C8 -106.5(3) . . . . ? 
O7 C7 C8 O9 -22.6(4) . . . . ? 
C6 C7 C8 O9 157.3(3) . . . . ? 
O7 C7 C8 C81 94.2(4) . . . . ? 
C6 C7 C8 C81 -85.8(4) . . . . ? 
C81 C8 O9 C10 171.5(3) . . . . ? 
C7 C8 O9 C10 -69.1(4) . . . . ? 
C8 O9 C10 O10 -3.7(5) . . . . ? 
C8 O9 C10 C11 176.3(3) . . . . ? 
O10 C10 C11 C12 13.2(6) . . . . ? 
O9 C10 C11 C12 -166.8(3) . . . . ? 
O10 C10 C11 C16 -168.3(4) . . . . ? 
O9 C10 C11 C16 11.8(5) . . . . ? 
C16 C11 C12 C13 -0.5(6) . . . . ? 
C10 C11 C12 C13 178.0(4) . . . . ? 
C11 C12 C13 C14 1.2(7) . . . . ? 
C12 C13 C14 C15 -0.7(7) . . . . ? 
C13 C14 C15 C16 -0.5(7) . . . . ? 
C14 C15 C16 C11 1.2(7) . . . . ? 
C12 C11 C16 C15 -0.7(6) . . . . ? 
C10 C11 C16 C15 -179.1(4) . . . . ? 
  
_refine_diff_density_max    1.081 
_refine_diff_density_min   -0.880 
_refine_diff_density_rms    0.061 
  
_shelx_res_file 
; 
TITL dai2 in P2(1)2(1)2(1) 
    dai2.res 
    created by SHELXL-2018/3 at 14:33:05 on 10-Dec-2020 
REM 
REM  sehr schoene Messung und problemlose Struktur, Wasserstoffatome alle 
REM  gesehen, an Hydroxylgruppe frei verfeinert, sonst alle an 
REM  konstruierten Positionen beruecksichtigt. Absolutstruktur der 
REM  chiralen, enantiomerenreinen Verbindung sicher bestimmt, stimmt 
REM  mit Vorschlag überein. 
REM 
REM 
REM 
REM 
REM 
REM 
REM 
CELL 0.71073   6.02200  13.52780  24.29670  90.0000  90.0000  90.0000 
ZERR    4.00   0.00020   0.00050   0.00090   0.0000   0.0000   0.0000 
LATT -1 
SYMM 0.5-X, -Y, 0.5+Z 
SYMM -X, 0.5+Y, 0.5-Z 
SYMM 0.5+X, 0.5-Y, -Z 
SFAC C H O I 
UNIT 76 92 16 4 
TEMP -73.150 
SIZE 0.06 0.126 0.152 
  
L.S. 4 
ACTA 
BOND $H 
CONF 
FMAP 2 
PLAN 5 
WGHT    0.030800    1.315000 
FVAR       0.14001 
I1    4    0.328677    0.680971    0.371587    11.00000    0.09663    0.04383 = 
         0.04228    0.00878   -0.01895   -0.01044 
C1    1    0.283713    0.693677    0.456596    11.00000    0.07106    0.03749 = 
         0.04703   -0.00585   -0.01326    0.00849 
AFIX  43 
H1    2    0.246152    0.756957    0.470766    11.00000   -1.20000 
AFIX   0 
C2    1    0.303715    0.620039    0.492160    11.00000    0.04755    0.03544 = 
         0.03990   -0.00644   -0.00434    0.00420 
C21   1    0.278764    0.639607    0.553255    11.00000    0.09216    0.05026 = 
         0.04210   -0.01256    0.00639    0.01692 
AFIX 137 
H21A  2    0.419428    0.625363    0.571923    11.00000   -1.50000 
H21B  2    0.161823    0.597053    0.568271    11.00000   -1.50000 
H21C  2    0.238902    0.709059    0.559084    11.00000   -1.50000 
AFIX   0 
C3    1    0.361599    0.516869    0.478176    11.00000    0.03352    0.03478 = 
         0.02557   -0.00098    0.00125    0.00345 
AFIX  43 
H3    2    0.509965    0.497119    0.485636    11.00000   -1.20000 
AFIX   0 
C4    1    0.229756    0.448717    0.456381    11.00000    0.02384    0.03663 = 
         0.02663   -0.00289    0.00557    0.00469 
C41   1   -0.008053    0.466885    0.439499    11.00000    0.02829    0.05149 = 
         0.08914   -0.01710   -0.00731    0.01173 
AFIX 137 
H41A  2   -0.100986    0.411874    0.452077    11.00000   -1.50000 
H41B  2   -0.016846    0.471996    0.399324    11.00000   -1.50000 
H41C  2   -0.060687    0.528578    0.456138    11.00000   -1.50000 
AFIX   0 
O5    3    0.188127    0.274054    0.477743    11.00000    0.05219    0.03958 = 
         0.02610   -0.00262    0.01333   -0.01176 
H5    2    0.176773    0.286912    0.506542    11.00000    0.04864 
C5    1    0.317040    0.345157    0.448549    11.00000    0.02692    0.03197 = 
         0.02043    0.00118    0.00349   -0.00126 
AFIX  13 
H5A   2    0.473153    0.342456    0.462498    11.00000   -1.20000 
AFIX   0 
C6    1    0.314948    0.310430    0.389093    11.00000    0.02390    0.03668 = 
         0.02318   -0.00239    0.00010   -0.00059 
AFIX  13 
H6    2    0.157683    0.305835    0.376128    11.00000   -1.20000 
AFIX   0 
C61   1    0.443912    0.379338    0.350724    11.00000    0.05598    0.04559 = 
         0.02343    0.00660    0.00644   -0.00397 
AFIX 137 
H61A  2    0.441893    0.352455    0.313273    11.00000   -1.50000 
H61B  2    0.597810    0.384806    0.363477    11.00000   -1.50000 
H61C  2    0.374633    0.444889    0.350846    11.00000   -1.50000 
AFIX   0 
C7    1    0.422785    0.208824    0.384923    11.00000    0.02692    0.03763 = 
         0.01727   -0.00147    0.00334    0.00374 
O7    3    0.600511    0.190428    0.405470    11.00000    0.03332    0.05068 = 
         0.03702   -0.01499   -0.01105    0.01456 
C8    1    0.295583    0.130145    0.353247    11.00000    0.03182    0.03522 = 
         0.02566   -0.00157    0.00115    0.00176 
AFIX  13 
H8    2    0.216070    0.160765    0.321389    11.00000   -1.20000 
AFIX   0 
C81   1    0.130778    0.078722    0.390892    11.00000    0.03568    0.05295 = 
         0.04505   -0.00565    0.00929   -0.01319 
AFIX 137 
H81A  2    0.021842    0.126855    0.404297    11.00000   -1.50000 
H81B  2    0.209926    0.049730    0.422221    11.00000   -1.50000 
H81C  2    0.054194    0.026391    0.370455    11.00000   -1.50000 
AFIX   0 
O9    3    0.445401    0.054305    0.334018    11.00000    0.03864    0.03271 = 
         0.02593   -0.00144    0.00588    0.00083 
C10   1    0.586715    0.081713    0.294451    11.00000    0.03749    0.03108 = 
         0.02267   -0.00398    0.00105   -0.00099 
O10   3    0.585077    0.162669    0.273488    11.00000    0.05722    0.03301 = 
         0.04058    0.00462    0.01623    0.00386 
C11   1    0.744482    0.001640    0.279481    11.00000    0.03679    0.03348 = 
         0.01925   -0.00481   -0.00260    0.00440 
C12   1    0.927813    0.026236    0.247680    11.00000    0.04238    0.04454 = 
         0.02611   -0.00435    0.00089    0.00229 
AFIX  43 
H12   2    0.947694    0.092125    0.235082    11.00000   -1.20000 
AFIX   0 
C13   1    1.081416   -0.046107    0.234486    11.00000    0.04278    0.06935 = 
         0.03501   -0.00846    0.00447    0.01267 
AFIX  43 
H13   2    1.208834   -0.029626    0.213337    11.00000   -1.20000 
AFIX   0 
C14   1    1.049666   -0.142530    0.252071    11.00000    0.05983    0.06017 = 
         0.04679   -0.01363   -0.00365    0.02747 
AFIX  43 
H14   2    1.154516   -0.192161    0.242590    11.00000   -1.20000 
AFIX   0 
C15   1    0.868518   -0.166320    0.282911    11.00000    0.06945    0.03895 = 
         0.04512   -0.00305   -0.00436    0.01479 
AFIX  43 
H15   2    0.847638   -0.232727    0.294527    11.00000   -1.20000 
AFIX   0 
C16   1    0.714633   -0.095215    0.297548    11.00000    0.04907    0.03672 = 
         0.02941   -0.00354   -0.00243    0.00336 
AFIX  43 
H16   2    0.590148   -0.112153    0.319636    11.00000   -1.20000 
AFIX   0 
HKLF 4 
  
  
  
  
REM  dai2 in P2(1)2(1)2(1) 
REM wR2 = 0.075292, GooF = S = 1.02481, Restrained GooF = 1.02481 for all data 
REM R1 = 0.032430 for 4349 Fo > 4sig(Fo) and 0.039576 for all 4996 data 
REM 225 parameters refined using 0 restraints 
  
END 
  
WGHT      0.0308      1.3150 
  
REM Highest difference peak  1.081,  deepest hole -0.880,  1-sigma level  0.061 
Q1    1   0.1947  0.6630  0.3815  11.00000  0.05    1.08 
Q2    1   0.2232  0.8184  0.4232  11.00000  0.05    0.54 
Q3    1   0.4376  0.6561  0.3821  11.00000  0.05    0.52 
Q4    1   0.2013 -0.0403  0.3883  11.00000  0.05    0.36 
Q5    1   0.3436  0.3536  0.3707  11.00000  0.05    0.26 
; 
_shelx_res_checksum   29501 
  
_shelx_hkl_file 
; 
   1   0   0   -0.01    0.05 
   1   0   0    0.02    0.05 
  -1   0   0    0.23    0.08 
  -1   0   0    0.09    0.04 
  -1   0   0    0.05    0.06 
  -1   0   0    0.03    0.06 
   1   0   0    0.01    0.05 
   1   0   0    0.13    0.04 
   2   0   0  224.98    7.55 
   2   0   0  236.66    7.74 
  -2   0   0  230.30    7.55 
  -2   0   0  225.67    7.70 
  -3   0   0    0.07    0.14 
   3   0   0   -0.03    0.15 
   3   0   0   -0.05    0.07 
   4   0   0   13.68    0.63 
   4   0   0   14.15    0.90 
  -4   0   0   12.89    0.83 
   5   0   0    0.31    0.26 
  -5   0   0    0.07    0.23 
   6   0   0    0.20    0.29 
  -6   0   0    0.59    0.34 
  -7   0   0    0.33    0.31 
   7   0   0   -0.20    0.32 
   0   1   0    0.02    0.02 
   0  -1   0    0.05    0.02 
   0   1   0    0.01    0.02 
   0   1   0    0.01    0.02 
   0  -1   0    0.01    0.02 
   0  -1   0    0.05    0.02 
   0  -1   0    0.01    0.01 
   1  -1   0  593.40   21.34 
   1   1   0  684.95   21.33 
  -1  -1   0  647.28   21.11 
  -1  -1   0  628.84   21.19 
  -1  -1   0  637.62   21.14 
   1   1   0  633.33   21.32 
   1   1   0  648.24   21.34 
  -1   1   0  651.51   21.34 
   2  -1   0  364.29   11.64 
   2  -1   0  349.81   11.84 
   2   1   0  366.10   11.83 
  -2   1   0  351.42   11.83 
   2   1   0  345.40   11.71 
  -2   1   0  356.93   11.61 
  -2  -1   0  356.28   11.80 
  -2  -1   0  355.55   11.82 
  -3  -1   0   17.38    0.88 
   3   1   0   16.72    0.89 
   3   1   0   17.22    0.74 
  -3  -1   0   16.92    0.88 
  -3   1   0   16.60    0.88 
   3  -1   0   15.32    0.88 
   3  -1   0   16.35    0.64 
  -3   1   0   16.62    0.63 
  -4   1   0   63.37    2.65 
   4  -1   0   66.69    2.29 
  -4  -1   0   67.56    2.65 
   4   1   0   64.25    2.67 
   4  -1   0   66.34    2.70 
   4   1   0   68.68    2.42 
   5  -1   0    2.38    0.49 
  -5   1   0    2.40    0.49 
  -5  -1   0    1.85    0.41 
   5   1   0    2.23    0.48 
   5   1   0    2.39    0.34 
  -6  -1   0    2.12    0.52 
   6  -1   0    2.63    0.59 
  -6   1   0    2.83    0.57 
   6   1   0    2.27    0.52 
  -7   1   0    0.05    0.33 
  -7  -1   0    0.13    0.30 
   7  -1   0    0.02    0.32 
   7   1   0   -0.04    0.29 
  -8  -1   0   -0.08    0.31 
   0  -2   0  178.54    5.65 
   0   2   0  167.52    5.65 
   0  -2   0  168.36    5.64 
   0   2   0  175.26    5.64 
   0  -2   0  167.67    5.64 
   0   2   0  166.29    5.65 
   0  -2   0  173.65    5.65 
   1   2   0  428.60   13.65 
  -1   2   0  418.29   13.65 
   1   2   0  428.06   13.65 
   1   2   0  415.18   13.67 
   1  -2   0  410.28   13.69 
   1  -2   0  402.52   13.65 
  -1  -2   0  412.52   13.75 
  -1  -2   0  412.85   13.65 
   2   2   0  169.80    5.78 
  -2  -2   0  173.31    5.77 
   2   2   0  167.65    5.72 
  -2   2   0  174.29    5.81 
  -2  -2   0  169.72    5.76 
   2  -2   0  164.47    5.81 
  -3  -2   0  115.56    4.10 
  -3   2   0  114.75    4.15 
   3  -2   0  114.73    4.17 
   3   2   0  116.67    4.14 
   3   2   0  116.69    4.00 
  -3  -2   0  112.62    4.12 
  -4  -2   0   17.42    0.98 
   4   2   0   18.04    1.02 
   4  -2   0   18.06    1.05 
  -4   2   0   17.17    1.02 
   4   2   0   17.26    0.85 
  -5   2   0    0.50    0.29 
   5   2   0    0.51    0.20 
   5   2   0    0.49    0.31 
   5  -2   0    1.06    0.38 
  -5  -2   0    0.87    0.33 
  -6   2   0    6.56    0.73 
   6   2   0    5.15    0.77 
   6  -2   0    7.15    0.79 
  -6  -2   0    6.51    0.74 
   7   2   0    0.76    0.43 
   7  -2   0    1.23    0.48 
  -7  -2   0    1.23    0.44 
  -7   2   0    1.02    0.46 
  -8  -2   0    0.94    0.45 
   0  -3   0    0.06    0.06 
   0   3   0    0.02    0.06 
   0  -3   0    0.05    0.06 
   0   3   0    0.01    0.06 
   0   3   0    0.03    0.05 
   0  -3   0   -0.06    0.05 
   1   3   0  890.29   29.38 
  -1   3   0  873.78   28.85 
  -1   3   0  900.59   29.06 
   1  -3   0  874.75   29.39 
   1  -3   0  861.07   28.95 
  -1  -3   0  865.14   29.06 
  -1  -3   0  905.87   29.08 
  -2   3   0   52.53    2.05 
  -2  -3   0   54.97    2.00 
   2  -3   0   52.58    2.05 
   2   3   0   53.08    1.99 
  -2  -3   0   56.04    2.00 
   3  -3   0    7.31    0.58 
  -3  -3   0    6.77    0.51 
  -3   3   0    6.44    0.53 
   3   3   0    7.05    0.48 
   3   3   0    7.86    0.54 
  -3  -3   0    7.64    0.52 
  -4  -3   0    1.16    0.30 
  -4   3   0    1.59    0.38 
   4  -3   0    1.52    0.37 
   4   3   0    1.51    0.35 
  -4  -3   0    1.53    0.33 
   4   3   0    1.76    0.30 
   5   3   0   19.22    0.99 
  -5   3   0   19.26    1.21 
  -5  -3   0   18.91    1.14 
   5  -3   0   18.17    1.21 
   5   3   0   20.82    1.21 
   6   3   0    5.14    0.73 
  -6   3   0    2.89    0.58 
  -6  -3   0    3.36    0.60 
   6  -3   0    4.55    0.74 
   7   3   0    3.83    0.70 
  -7   3   0    5.08    0.82 
   7  -3   0    4.49    0.81 
  -7  -3   0    3.69    0.70 
  -8  -3   0   -0.02    0.32 
   0  -4   0   78.85    2.76 
   0   4   0   81.38    2.79 
   0   4   0   80.19    2.77 
   0  -4   0   78.65    2.75 
  -1   4   0  186.09    5.97 
   1  -4   0  175.18    6.05 
  -1  -4   0  176.90    6.00 
  -1  -4   0  181.69    6.01 
  -1   4   0  174.75    6.07 
   1   4   0  181.48    6.08 
   2   4   0    2.04    0.28 
  -2   4   0    1.68    0.12 
  -2   4   0    1.20    0.24 
  -2  -4   0    1.88    0.25 
  -2  -4   0    2.03    0.26 
   2  -4   0    1.90    0.29 
   2  -4   0    1.66    0.12 
   3   4   0  216.33    7.41 
   3   4   0  218.37    7.45 
  -3  -4   0  216.27    7.43 
   3  -4   0  216.91    7.54 
  -3  -4   0  217.05    7.42 
  -3   4   0  216.21    7.52 
  -4   4   0    1.82    0.39 
   4  -4   0    2.15    0.43 
  -4  -4   0    2.37    0.39 
   4   4   0    2.13    0.33 
  -4  -4   0    1.97    0.37 
   4   4   0    2.14    0.38 
  -5   4   0    0.47    0.30 
  -5  -4   0    0.12    0.25 
   5   4   0    0.11    0.20 
   5   4   0    0.33    0.26 
   5  -4   0    0.18    0.27 
  -6  -4   0    0.11    0.25 
   6   4   0    0.52    0.32 
   6  -4   0    0.06    0.30 
  -6   4   0    0.32    0.33 
   7  -4   0    0.16    0.34 
  -7   4   0    0.14    0.38 
   7   4   0    0.75    0.41 
  -7  -4   0    0.41    0.35 
  -8  -4   0    1.34    0.52 
   0   5   0   -0.01    0.09 
   0  -5   0    0.05    0.09 
   0  -5   0    0.03    0.08 
   0   5   0   -0.01    0.08 
   1   5   0  515.34   16.71 
  -1   5   0  499.45   16.59 
  -1  -5   0  506.93   16.62 
  -1  -5   0  492.29   16.60 
  -1   5   0  498.75   16.69 
   1  -5   0  516.34   16.68 
  -2  -5   0   80.67    2.84 
   2  -5   0   82.02    2.72 
  -2   5   0   79.51    2.68 
  -2  -5   0   76.53    2.83 
   2   5   0   80.01    2.91 
  -2   5   0   74.34    2.91 
   2  -5   0   77.32    2.92 
  -3  -5   0    1.66    0.30 
   3   5   0    1.48    0.29 
   3   5   0    1.53    0.30 
  -3  -5   0    1.74    0.31 
  -3   5   0    1.47    0.34 
   3  -5   0    1.25    0.32 
  -4  -5   0    2.12    0.38 
  -4  -5   0    1.64    0.33 
   4  -5   0    1.69    0.41 
   4   5   0    1.41    0.32 
   4   5   0    1.26    0.31 
  -4   5   0    3.19    0.52 
   5  -5   0   18.17    1.21 
  -5   5   0   18.50    1.20 
  -5  -5   0   16.95    1.06 
   5   5   0   17.74    1.01 
   5   5   0   14.62    1.09 
  -5  -5   0   16.76    1.08 
  -6  -5   0    0.22    0.26 
   6  -5   0    0.36    0.37 
  -6   5   0    0.37    0.35 
   6   5   0    0.45    0.33 
   7  -5   0    0.31    0.40 
  -7   5   0    0.40    0.41 
   7   5   0    0.59    0.36 
  -7  -5   0    0.44    0.35 
   0   6   0  557.65   18.46 
   0  -6   0  569.54   18.43 
   0  -6   0  559.22   18.44 
   0   6   0  551.83   18.48 
  -1   6   0  132.94    4.66 
  -1  -6   0  133.88    4.57 
   1   6   0  130.34    4.67 
  -1   6   0  135.74    4.57 
   1  -6   0  134.14    4.63 
  -1  -6   0  132.56    4.58 
   2  -6   0   42.92    1.79 
  -2  -6   0   44.49    1.72 
  -2  -6   0   45.95    1.72 
   2   6   0   43.61    1.80 
  -2   6   0   41.82    1.58 
  -2   6   0   43.14    1.80 
  -3  -6   0   24.13    1.14 
  -3   6   0   24.11    1.23 
   3  -6   0   23.68    1.22 
   3  -6   0   23.29    0.84 
  -3   6   0   23.73    0.84 
  -3  -6   0   23.57    1.13 
   3   6   0   23.63    1.19 
   4   6   0    7.68    0.65 
  -4  -6   0    6.95    0.61 
  -4  -6   0    7.82    0.64 
   4  -6   0    8.26    0.73 
   4   6   0    7.39    0.64 
  -4   6   0    7.71    0.70 
   5   6   0    0.73    0.32 
  -5  -6   0    0.76    0.30 
  -5  -6   0    1.02    0.34 
  -5   6   0    0.42    0.31 
   5  -6   0    0.59    0.35 
   5   6   0    0.15    0.24 
   6   6   0    4.31    0.60 
   6  -6   0    3.03    0.64 
   6   6   0    4.47    0.68 
  -6  -6   0    4.01    0.63 
  -6   6   0    4.55    0.77 
   7  -6   0   -0.31    0.34 
  -7  -6   0   -0.11    0.26 
  -7   6   0   -0.04    0.30 
   7   6   0   -0.24    0.30 
   0   7   0    0.11    0.11 
   0   7   0    0.19    0.12 
   0  -7   0    0.19    0.12 
   0  -7   0    0.03    0.10 
  -1  -7   0    0.45    0.15 
  -1   7   0    0.10    0.13 
  -1   7   0    0.36    0.15 
  -1  -7   0    0.70    0.18 
   1  -7   0    0.56    0.19 
   1   7   0    0.16    0.17 
   2   7   0  124.25    4.49 
  -2  -7   0  125.16    4.37 
  -2   7   0  123.14    4.48 
   2  -7   0  124.36    4.45 
  -2  -7   0  120.26    4.33 
  -2   7   0  125.28    4.25 
  -3   7   0   17.30    1.03 
   3  -7   0   17.61    1.02 
   3   7   0   16.25    0.99 
  -3   7   0   18.12    0.70 
  -3  -7   0   17.46    0.92 
  -3  -7   0   16.74    0.92 
  -4  -7   0   27.69    1.38 
   4   7   0   26.99    1.37 
  -4  -7   0   29.08    1.39 
  -4   7   0   28.47    1.51 
   4   7   0   27.75    1.43 
   4  -7   0   27.70    1.50 
  -5   7   0    0.19    0.28 
   5  -7   0    0.29    0.32 
   5   7   0    0.08    0.25 
   5   7   0    0.08    0.25 
  -5  -7   0    0.38    0.28 
  -5  -7   0    0.53    0.28 
   6   7   0    0.46    0.30 
  -6   7   0    1.97    0.52 
  -6  -7   0    0.58    0.36 
   6  -7   0    0.48    0.39 
   6   7   0    0.16    0.32 
   7  -7   0    0.26    0.37 
  -7   7   0    0.13    0.41 
   7   7   0    0.25    0.58 
   0   8   0  282.70    9.33 
   0  -8   0  270.31    9.25 
   0   8   0  269.28    9.27 
   0  -8   0  273.79    9.23 
  -1  -8   0   25.65    1.14 
  -1   8   0   25.20    1.14 
   1   8   0   24.25    1.23 
  -1   8   0   27.00    1.23 
   1  -8   0   25.97    1.18 
  -1  -8   0   25.45    1.11 
   2  -8   0   17.30    0.95 
  -2   8   0   17.31    0.98 
  -2  -8   0   16.59    0.86 
  -2   8   0   18.27    0.82 
  -2  -8   0   17.34    0.89 
   2   8   0   17.53    1.01 
  -3   8   0    2.52    0.45 
  -3  -8   0    2.01    0.35 
  -3   8   0    2.76    0.37 
   3   8   0    3.21    0.51 
   3  -8   0    2.09    0.41 
  -3  -8   0    2.53    0.37 
   4   8   0   14.76    0.98 
  -4   8   0   14.45    1.02 
  -4  -8   0   14.61    0.91 
   4  -8   0   13.46    0.98 
   4   8   0   13.99    0.90 
  -4  -8   0   14.03    0.90 
  -5  -8   0    0.12    0.25 
   5   8   0    0.36    0.27 
   5   8   0    0.01    0.25 
  -5  -8   0   -0.23    0.21 
  -5   8   0    0.20    0.30 
   5  -8   0    0.22    0.32 
   6   8   0    0.83    0.38 
   6   8   0    0.82    0.39 
   6  -8   0    1.05    0.45 
  -6   8   0    1.73    0.50 
  -6  -8   0    0.60    0.34 
   0  -9   0   -0.06    0.11 
   0   9   0   -0.15    0.14 
   0   9   0    0.12    0.13 
   0  -9   0   -0.02    0.11 
  -1   9   0   34.92    1.59 
  -1   9   0   34.82    1.53 
   1   9   0   35.32    1.64 
  -1  -9   0   37.08    1.50 
  -1  -9   0   36.81    1.54 
   1  -9   0   36.98    1.56 
  -2   9   0   64.11    2.34 
  -2  -9   0   62.85    2.39 
   2  -9   0   62.23    2.50 
  -2   9   0   59.80    2.52 
  -2  -9   0   61.71    2.42 
   2   9   0   60.61    2.57 
  -3  -9   0    1.93    0.35 
  -3   9   0    1.11    0.34 
  -3  -9   0    1.38    0.29 
   3  -9   0    1.26    0.36 
   3   9   0    1.37    0.36 
   4   9   0    3.11    0.48 
   4  -9   0    4.37    0.67 
  -4  -9   0    3.22    0.48 
  -4   9   0    3.61    0.61 
  -4  -9   0    2.71    0.46 
   4   9   0    2.98    0.56 
  -5  -9   0    5.69    0.63 
  -5  -9   0    5.58    0.63 
   5   9   0    5.17    0.62 
   5  -9   0    5.48    0.80 
  -5   9   0    4.68    0.74 
   5   9   0    5.34    0.73 
  -6   9   0   -0.26    0.29 
   6   9   0    0.04    0.27 
   6  -9   0   -0.17    0.29 
   0 -10   0   13.54    0.78 
   0  10   0   13.18    0.83 
   0 -10   0   11.90    0.73 
   0  10   0   13.02    0.79 
  -1  10   0   29.88    1.40 
  -1  10   0   30.42    1.45 
  -1 -10   0   31.01    1.35 
   1 -10   0   30.33    1.42 
   1  10   0   30.46    1.50 
   1 -10   0   30.99    1.41 
  -1 -10   0   30.94    1.39 
   2 -10   0   21.80    1.15 
  -2  10   0   20.78    1.01 
  -2 -10   0   19.87    1.05 
  -2 -10   0   20.57    1.03 
  -2  10   0   20.30    1.15 
   2  10   0   21.00    1.22 
  -3  10   0   11.49    0.90 
  -3 -10   0   12.39    0.79 
  -3 -10   0   11.57    0.79 
   3  10   0   11.37    0.92 
   3 -10   0   14.05    0.95 
   4  10   0    0.41    0.26 
  -4  10   0    0.31    0.33 
   4  10   0    0.38    0.35 
   4 -10   0    0.76    0.36 
  -4 -10   0    0.71    0.30 
  -4 -10   0    1.05    0.34 
  -5  10   0    1.52    0.50 
   5  10   0    0.83    0.41 
   5 -10   0    0.75    0.41 
   6  10   0    0.43    0.33 
   6 -10   0    0.11    0.36 
  -6  10   0    0.30    0.42 
   0 -11   0   -0.05    0.13 
   0 -11   0    0.08    0.17 
   0  11   0    0.07    0.22 
   0  11   0    0.36    0.21 
  -1 -11   0  104.54    3.80 
   1 -11   0   98.80    3.82 
   1  11   0  100.23    3.94 
  -1 -11   0  103.92    3.75 
  -1  11   0  103.49    3.88 
  -1  11   0  102.75    3.82 
   1 -11   0  101.46    3.80 
  -2  11   0    3.85    0.56 
  -2  11   0    4.39    0.46 
  -2 -11   0    4.20    0.47 
   2  11   0    4.84    0.68 
  -2 -11   0    4.07    0.44 
   2 -11   0    4.47    0.53 
   3 -11   0    1.65    0.43 
  -3  11   0    1.82    0.44 
   3  11   0    1.09    0.39 
  -3 -11   0    1.33    0.33 
   4 -11   0    2.66    0.58 
  -4 -11   0    3.31    0.55 
  -4  11   0    2.74    0.58 
   4  11   0    3.08    0.59 
   5  11   0    0.75    0.39 
  -5  11   0    0.57    0.41 
   5 -11   0    0.54    0.37 
   6  11   0    0.53    0.38 
   6 -11   0    1.04    0.49 
  -6  11   0   -0.07    0.41 
   0 -12   0   10.32    0.74 
   0  12   0    9.62    0.75 
   0 -12   0   10.28    0.70 
   0  12   0   10.09    0.81 
  -1  12   0    3.64    0.51 
  -1  12   0    3.33    0.51 
  -1 -12   0    3.11    0.44 
   1 -12   0    3.18    0.57 
  -1 -12   0    3.93    0.51 
   1  12   0    3.76    0.57 
   1 -12   0    3.38    0.49 
   2 -12   0    3.15    0.50 
   2  12   0    2.39    0.50 
  -2  12   0    2.38    0.40 
  -2  12   0    2.80    0.52 
  -2 -12   0    2.14    0.41 
  -3  12   0   21.12    1.31 
   3  12   0   21.97    1.37 
   3 -12   0   20.12    1.27 
  -3 -12   0   20.66    1.20 
   4 -12   0    5.25    0.75 
   4  12   0    3.88    0.69 
  -4  12   0    5.54    0.83 
   5  12   0    0.87    0.41 
  -5  12   0    0.38    0.39 
   5 -12   0    0.19    0.38 
   6  12   0   -0.12    0.35 
   0  13   0    0.39    0.27 
   0 -13   0    0.24    0.23 
   0 -13   0    0.01    0.20 
   1 -13   0    8.93    0.72 
  -1  13   0    8.39    0.73 
  -1 -13   0    8.59    0.71 
   1 -13   0   10.40    0.79 
  -1  13   0    9.50    0.78 
   1  13   0   10.21    0.89 
  -2  13   0   31.85    1.67 
   2  13   0   30.13    1.71 
   2 -13   0   30.59    1.59 
   2 -13   0   32.13    1.63 
  -2 -13   0   31.27    1.54 
   3 -13   0    1.38    0.43 
   3  13   0    0.53    0.36 
  -3  13   0    0.85    0.39 
   4  13   0    0.58    0.40 
   4 -13   0    0.17    0.26 
  -4  13   0   -0.08    0.30 
   5 -13   0    0.73    0.42 
  -5  13   0    0.22    0.39 
   5  13   0    0.86    0.47 
   0 -14   0   28.48    1.47 
   0  14   0   28.43    1.57 
  -1 -14   0    0.07    0.21 
   1 -14   0    0.21    0.25 
  -1  14   0    0.22    0.29 
  -1  14   0    0.47    0.29 
   1  14   0    0.53    0.34 
   2 -14   0    4.57    0.65 
   2  14   0    4.29    0.73 
   2 -14   0    4.35    0.65 
  -2  14   0    3.52    0.62 
   3 -14   0    1.70    0.47 
  -3  14   0    1.65    0.49 
   3  14   0    0.88    0.42 
   4 -14   0    1.53    0.51 
   4  14   0    0.99    0.49 
  -4  14   0    1.26    0.47 
   5 -14   0    0.97    0.51 
   0 -15   0    0.49    0.27 
   0  15   0   -0.09    0.26 
  -1  15   0    1.85    0.45 
  -1  15   0    2.01    0.46 
   1 -15   0    2.55    0.51 
   1  15   0    1.79    0.51 
   2  15   0    4.99    0.80 
   2 -15   0    5.85    0.68 
  -2  15   0    5.39    0.77 
   3 -15   0    4.33    1.10 
   3 -15   0    3.64    0.66 
  -3  15   0    1.65    0.51 
   3  15   0    2.86    0.63 
   4 -15   0    5.30    0.85 
  -4  15   0    6.93    0.97 
   0  16   0   12.49    1.03 
  -1  16   0    2.40    0.53 
   1 -16   0    1.71    0.45 
   1  16   0    3.06    0.65 
  -1  16   0    1.89    0.49 
  -2  16   0    6.32    0.85 
   2  16   0    7.08    0.97 
   2 -16   0    8.24    0.84 
   3 -16   0    3.03    0.60 
   3  16   0    2.15    0.71 
  -3  16   0    2.64    0.59 
   0  17   0    0.31    0.35 
   1  17   0    7.30    0.97 
   2 -17   0    1.49    0.47 
  -2  17   0    0.86    0.43 
   3 -17   0    0.30    0.35 
  -3  17   0    0.71    0.43 
   0  18   0    0.84    0.42 
   0   0  -1   -0.01    0.01 
   0   0   1    0.00    0.00 
   0   0  -1    0.00    0.01 
   0   0   1    0.00    0.01 
   0   0  -1    0.00    0.01 
   0   0   1    0.01    0.01 
  -1   0  -1  186.29    5.91 
   1   0  -1  176.22    5.92 
  -1   0  -1  177.91    5.91 
   1   0   1  179.93    5.91 
   1   0   1  178.65    5.91 
  -1   0  -1  178.30    5.83 
  -1   0   1  169.25    5.83 
   1   0  -1  170.76    5.83 
  -1   0   1  175.38    5.89 
   1   0  -1  178.82    5.89 
   1   0   1  180.39    5.84 
  -1   0   1  179.19    5.91 
   1   0  -1  179.10    5.91 
  -1   0   1  178.47    5.92 
  -2   0   1  215.53    7.22 
   2   0  -1  222.63    7.23 
   2   0   1  211.71    7.37 
  -2   0   1  219.97    7.36 
   2   0   1  221.64    7.22 
   2   0  -1  220.78    7.40 
  -2   0  -1  220.54    7.22 
  -2   0  -1  214.78    7.37 
  -2   0   1  222.74    7.39 
  -3   0  -1  132.27    4.60 
   3   0   1  126.59    4.60 
   3   0   1  137.16    4.37 
  -3   0   1  127.24    4.57 
   3   0  -1  127.12    4.62 
   3   0  -1  126.05    4.36 
   4   0   1   37.73    1.73 
  -4   0  -1   36.20    1.70 
   4   0   1   36.94    1.43 
   4   0  -1   40.45    1.44 
   4   0  -1   37.99    1.74 
  -4   0   1   38.40    1.71 
   5   0   1    4.04    0.62 
   5   0  -1    3.94    0.60 
  -5   0   1    3.47    0.53 
  -5   0  -1    4.56    0.63 
  -6   0  -1    2.60    0.55 
   6   0  -1    3.84    0.66 
  -6   0   1    2.19    0.49 
   6   0   1    3.32    0.62 
   7   0   1    1.44    0.52 
   7   0  -1    0.73    0.42 
  -7   0   1    1.12    0.47 
  -7   0  -1    0.81    0.42 
  -8   0   1    0.98    0.50 
   0   1   1   18.33    0.64 
   0  -1  -1   18.27    0.64 
   0   1  -1   17.70    0.63 
   0  -1   1   17.56    0.61 
   0  -1  -1   17.87    0.63 
   0   1   1   17.54    0.64 
   0   1  -1   17.48    0.61 
   0  -1  -1   17.82    0.63 
   0  -1   1   17.19    0.64 
   0  -1   1   17.58    0.63 
   0   1   1   17.84    0.63 
  -1  -1  -1   90.42    3.01 
   1   1  -1   86.87    3.01 
   1   1  -1   86.28    3.04 
  -1  -1  -1   90.58    3.04 
  -1  -1  -1   89.80    3.02 
  -1  -1  -1   90.52    3.02 
   1  -1   1   91.12    2.93 
  -1   1   1   87.61    2.94 
  -1   1   1   85.85    3.04 
   1  -1   1   93.87    3.06 
   1   1  -1   83.19    3.00 
  -1  -1   1   85.23    3.00 
   1  -1  -1   87.69    2.94 
   1   1   1   91.30    3.02 
  -1   1  -1   90.36    3.05 
   1  -1  -1   90.80    3.06 
   1   1   1   91.40    3.03 
  -1  -1   1   87.76    3.04 
   1  -1  -1   87.95    2.94 
   1   1   1   90.44    3.01 
  -1   1  -1   94.68    2.93 
  -1  -1   1   88.33    3.01 
   1   1   1   95.33    3.05 
   2  -1   1  200.96    6.97 
  -2   1   1  207.26    6.97 
   2  -1   1  208.17    6.76 
  -2  -1  -1  204.83    6.95 
   2   1  -1  204.26    6.85 
  -2  -1  -1  197.06    6.94 
   2   1  -1  209.21    6.98 
  -2   1   1  217.23    6.77 
   2  -1  -1  208.60    7.00 
   2   1   1  200.72    6.86 
  -2  -1   1  210.60    6.94 
   2  -1  -1  213.27    6.77 
   2  -1  -1  207.26    6.76 
   2   1   1  203.26    6.96 
  -2   1  -1  201.41    6.97 
  -2   1  -1  203.07    6.75 
  -2  -1   1  207.74    6.97 
   3  -1   1   73.69    2.45 
  -3   1   1   72.52    2.45 
  -3   1   1   68.85    2.71 
  -3  -1  -1   67.69    2.69 
   3  -1   1   67.23    2.72 
   3   1  -1   70.83    2.55 
   3   1  -1   71.07    2.74 
   3   1   1   70.91    2.72 
  -3   1  -1   72.54    2.73 
  -3  -1   1   75.25    2.75 
  -3   1  -1   74.21    2.44 
   3   1   1   74.99    2.56 
   3  -1  -1   75.09    2.45 
   3  -1  -1   71.46    2.75 
  -3  -1   1   73.40    2.70 
   4  -1   1    3.37    0.24 
   4   1  -1    3.29    0.32 
  -4   1   1    3.35    0.47 
  -4  -1  -1    3.39    0.49 
   4   1  -1    2.77    0.46 
   4  -1   1    3.81    0.52 
  -4   1  -1    4.81    0.50 
   4   1   1    4.37    0.50 
   4  -1  -1    4.50    0.50 
   4  -1  -1    4.04    0.26 
  -4  -1   1    4.44    0.46 
   4   1   1    3.81    0.32 
   5  -1   1    2.47    0.50 
   5   1  -1    3.77    0.38 
  -5   1   1    5.18    0.67 
  -5  -1  -1    3.60    0.55 
   5   1  -1    4.07    0.59 
   5   1   1    3.26    0.57 
   5  -1  -1    4.09    0.65 
  -5   1  -1    3.88    0.58 
  -5  -1   1    4.56    0.61 
   5   1   1    4.41    0.42 
  -6   1   1    2.35    0.52 
  -6  -1  -1    1.79    0.49 
   6  -1   1    2.37    0.55 
   6   1  -1    2.38    0.53 
   6  -1  -1    2.55    0.58 
  -6  -1   1    1.66    0.44 
   6   1   1    3.16    0.61 
  -6   1  -1    2.43    0.53 
  -7   1   1    0.57    0.38 
  -7  -1  -1    0.85    0.43 
   7  -1   1    1.13    0.50 
   7   1  -1    1.00    0.44 
  -7  -1   1    1.13    0.44 
   7  -1  -1    0.76    0.46 
  -7   1  -1    0.38    0.38 
   7   1   1    0.17    0.37 
  -8  -1   1    0.15    0.37 
   0  -2   1  195.97    6.35 
   0  -2  -1  193.58    6.36 
   0   2   1  198.09    6.36 
   0   2   1  192.35    6.36 
   0  -2   1  188.94    6.36 
   0  -2   1  194.78    6.33 
   0  -2  -1  202.40    6.36 
   0   2  -1  187.82    6.33 
   0   2  -1  189.04    6.35 
   0   2   1  191.72    6.36 
   0  -2  -1  191.12    6.36 
   0   2  -1  193.56    6.36 
   0   2   1  187.70    6.36 
   0  -2  -1  188.42    6.36 
  -1  -2  -1  368.26   11.96 
   1  -2   1  360.57   11.87 
   1   2  -1  358.74   11.91 
   1   2  -1  361.03   11.87 
   1  -2   1  366.88   11.94 
  -1   2   1  352.90   11.93 
  -1   2   1  370.54   11.87 
  -1  -2  -1  351.14   11.90 
   1   2   1  367.43   11.92 
   1  -2  -1  351.33   11.92 
   1  -2  -1  371.08   11.87 
  -1   2  -1  360.49   11.88 
  -1  -2   1  353.26   11.90 
   1   2   1  368.29   11.87 
  -1  -2   1  366.97   11.87 
  -1   2  -1  361.88   11.93 
  -2   2   1   28.08    1.17 
   2   2  -1   30.08    1.18 
  -2  -2  -1   28.75    1.14 
   2   2  -1   29.00    1.11 
  -2  -2  -1   27.51    1.14 
   2  -2   1   27.90    1.19 
   2   2   1   28.17    1.14 
  -2  -2   1   28.62    1.13 
   2   2   1   27.01    1.10 
   2  -2  -1   26.08    1.17 
  -2  -2   1   28.50    1.16 
  -2   2  -1   26.72    1.17 
   3   2  -1   40.51    1.57 
   3   2  -1   42.80    1.72 
  -3  -2  -1   41.62    1.68 
  -3  -2  -1   41.01    1.68 
   3  -2   1   41.18    1.73 
  -3   2   1   41.24    1.71 
  -3   2  -1   39.07    1.70 
   3  -2  -1   39.96    1.72 
   3   2   1   41.73    1.69 
  -3  -2   1   40.60    1.70 
   3   2   1   39.65    1.57 
  -3  -2   1   39.67    1.65 
   4   2  -1   32.25    1.51 
   4  -2   1   31.53    1.51 
  -4  -2  -1   30.99    1.46 
  -4   2   1   30.75    1.48 
   4   2  -1   28.98    1.27 
  -4  -2   1   30.64    1.47 
  -4  -2   1   29.91    1.42 
   4   2   1   30.41    1.46 
  -4   2  -1   31.56    1.50 
   4   2   1   30.44    1.28 
   4  -2  -1   29.37    1.50 
   5   2  -1    3.03    0.52 
  -5   2   1    2.50    0.47 
   5  -2   1    1.46    0.42 
   5   2  -1    3.07    0.38 
  -5  -2  -1    2.55    0.50 
   5   2   1    3.55    0.37 
   5  -2  -1    2.71    0.52 
  -5  -2   1    3.87    0.56 
   5   2   1    3.66    0.56 
  -5   2  -1    2.76    0.51 
  -6   2   1    0.86    0.39 
   6  -2   1    0.76    0.42 
   6   2  -1    0.68    0.40 
  -6  -2  -1    1.30    0.42 
   6   2   1    0.34    0.35 
  -6   2  -1    1.52    0.47 
  -6  -2   1    0.92    0.37 
   6  -2  -1    1.59    0.46 
  -7   2   1   -0.23    0.28 
   7   2  -1    0.16    0.35 
  -7  -2  -1    0.31    0.34 
   7  -2   1    0.23    0.34 
   7   2   1    0.25    0.37 
  -7  -2   1    0.16    0.33 
   7  -2  -1   -0.34    0.30 
  -7   2  -1   -0.09    0.33 
  -8  -2  -1    0.48    0.44 
  -8  -2   1    0.30    0.36 
   0   3  -1   39.85    1.48 
   0   3   1   40.75    1.43 
   0  -3  -1   41.27    1.43 
   0  -3   1   41.92    1.45 
   0  -3   1   40.61    1.47 
   0  -3  -1   42.02    1.48 
   0   3  -1   41.04    1.46 
   0   3   1   41.40    1.49 
   0   3   1   41.59    1.49 
  -1   3   1  120.97    4.24 
   1   3  -1  126.24    4.20 
  -1   3   1  125.27    4.13 
  -1  -3  -1  127.53    4.16 
   1  -3   1  128.98    4.25 
  -1  -3  -1  122.81    4.20 
   1  -3   1  129.19    4.13 
   1   3  -1  120.22    4.22 
   1  -3  -1  123.62    4.13 
  -1  -3   1  119.60    4.19 
  -1  -3   1  118.33    4.16 
   1   3   1  124.25    4.24 
  -1   3  -1  126.39    4.13 
  -1   3  -1  127.40    4.24 
   1   3   1  124.49    4.15 
   1  -3  -1  120.49    4.22 
  -2   3   1  218.91    6.89 
  -2  -3  -1  215.15    7.12 
   2  -3   1  211.26    7.18 
  -2  -3  -1  209.32    7.08 
   2   3  -1  214.48    7.10 
  -2   3   1  219.90    7.18 
   2  -3  -1  207.54    6.88 
  -2   3  -1  201.79    7.15 
  -2  -3   1  217.15    7.13 
   2  -3  -1  206.70    7.16 
   2   3   1  205.96    7.10 
  -2  -3   1  206.76    7.07 
   2   3   1  203.59    7.08 
  -3  -3  -1   70.22    2.57 
   3   3  -1   69.50    2.50 
  -3  -3  -1   69.71    2.56 
   3   3  -1   72.01    2.60 
   3  -3   1   67.75    2.62 
  -3   3   1   66.60    2.60 
  -3  -3   1   66.23    2.53 
  -3  -3   1   65.16    2.56 
   3  -3  -1   62.27    2.60 
  -3   3  -1   65.29    2.60 
   3   3   1   66.94    2.49 
   3   3   1   65.91    2.55 
  -4  -3  -1    5.53    0.53 
  -4   3   1    5.97    0.60 
   4  -3   1    5.70    0.58 
   4   3  -1    5.82    0.48 
   4   3  -1    5.61    0.55 
   4   3   1    6.80    0.50 
   4  -3  -1    6.72    0.62 
   4   3   1    7.21    0.59 
  -4  -3   1    7.79    0.60 
  -4  -3   1    7.33    0.60 
  -4   3  -1    5.91    0.58 
  -5  -3  -1   25.14    1.35 
   5   3  -1   24.23    1.38 
  -5   3   1   24.89    1.39 
   5  -3   1   24.12    1.41 
   5   3  -1   23.28    1.14 
  -5   3  -1   24.63    1.39 
   5   3   1   21.37    1.12 
   5   3   1   25.22    1.36 
  -5  -3   1   23.34    1.29 
   5  -3  -1   22.61    1.37 
  -6   3   1    0.60    0.39 
   6  -3   1    1.13    0.42 
  -6  -3  -1    0.94    0.40 
   6   3  -1    0.49    0.33 
   6   3   1    1.00    0.41 
  -6  -3   1    1.31    0.42 
  -6   3  -1    1.00    0.40 
   6  -3  -1    0.46    0.39 
   7   3  -1    0.45    0.36 
   7  -3   1    0.50    0.42 
  -7  -3  -1   -0.31    0.26 
  -7   3   1   -0.03    0.33 
  -7  -3   1    0.36    0.33 
   7   3   1   -0.01    0.29 
   7  -3  -1   -0.25    0.28 
  -7   3  -1    0.14    0.31 
  -8  -3  -1    0.34    0.47 
  -8  -3   1    0.96    0.46 
   0   4   1  217.26    7.32 
   0  -4   1  226.71    7.29 
   0   4  -1  217.01    7.32 
   0   4   1  214.72    7.32 
   0   4  -1  214.87    7.29 
   0  -4   1  220.91    7.31 
   0  -4  -1  214.58    7.31 
   0   4   1  228.38    7.31 
   0  -4  -1  219.08    7.26 
  -1  -4  -1  113.40    3.74 
  -1   4   1  118.73    3.74 
  -1   4   1  112.52    3.85 
  -1  -4  -1  116.89    3.80 
   1  -4   1  111.64    3.83 
   1   4  -1  115.39    3.84 
   1  -4  -1  104.98    3.80 
   1   4   1  108.38    3.84 
  -1  -4   1  106.63    3.78 
  -1  -4   1  105.14    3.74 
  -1   4  -1  107.69    3.73 
  -1   4  -1  103.84    3.81 
  -2  -4  -1   70.72    2.57 
  -2   4   1   67.98    2.62 
  -2   4   1   70.33    2.38 
   2  -4   1   69.65    2.63 
   2  -4   1   72.78    2.37 
  -2  -4  -1   70.86    2.54 
   2   4  -1   69.63    2.59 
  -2  -4   1   70.58    2.53 
  -2   4  -1   73.02    2.37 
   2  -4  -1   71.37    2.64 
  -2  -4   1   70.46    2.57 
   2   4   1   69.47    2.59 
   2  -4  -1   71.81    2.38 
  -2   4  -1   69.39    2.63 
   3   4  -1   24.88    1.11 
  -3  -4  -1   23.17    1.10 
  -3  -4  -1   22.44    1.09 
   3  -4   1   22.09    1.17 
  -3   4   1   22.13    1.15 
   3   4  -1   23.47    1.13 
   3  -4  -1   23.83    1.19 
   3   4   1   23.80    1.09 
  -3   4  -1   24.58    1.18 
  -3  -4   1   23.52    1.12 
   3   4   1   23.86    1.11 
  -3  -4   1   25.21    1.10 
  -4  -4  -1   13.40    0.85 
  -4   4   1   15.23    0.95 
   4   4  -1   14.01    0.89 
  -4  -4  -1   14.65    0.88 
   4  -4   1   14.04    0.94 
   4   4  -1   14.06    0.81 
  -4  -4   1   14.48    0.85 
   4   4   1   12.73    0.78 
  -4  -4   1   12.55    0.85 
  -4   4  -1   14.88    0.95 
   4   4   1   13.04    0.86 
   4  -4  -1   12.52    0.90 
  -5  -4  -1    0.41    0.29 
   5  -4   1    0.90    0.36 
   5   4  -1    0.61    0.30 
  -5   4   1   -0.06    0.22 
   5   4  -1    0.36    0.23 
   5  -4  -1    0.81    0.35 
  -5   4  -1    0.39    0.32 
  -5  -4   1    0.71    0.31 
   5   4   1    0.17    0.26 
  -5  -4   1    0.79    0.31 
   5   4   1    0.87    0.26 
  -6   4   1    3.11    0.60 
   6   4  -1    2.37    0.55 
  -6  -4  -1    3.73    0.63 
   6  -4   1    2.69    0.62 
   6  -4  -1    2.02    0.55 
   6   4   1    1.65    0.48 
  -6  -4   1    1.99    0.46 
  -6   4  -1    2.26    0.58 
  -7  -4  -1    0.25    0.35 
   7   4  -1    0.39    0.34 
  -7   4   1    1.11    0.45 
   7  -4   1   -0.51    0.32 
   7   4   1    0.77    0.40 
  -7   4  -1    0.25    0.39 
   7  -4  -1   -0.45    0.29 
  -7  -4   1    0.41    0.40 
  -8  -4  -1    0.00    0.54 
  -8  -4   1    0.15    0.52 
   0   5   1  214.61    7.15 
   0  -5   1  218.40    7.13 
   0   5   1  215.18    7.14 
   0   5  -1  213.20    7.11 
   0  -5  -1  209.62    7.13 
   0  -5   1  207.03    7.09 
   0   5  -1  210.42    7.14 
   0  -5  -1  209.90    7.07 
  -1   5   1   30.97    1.27 
  -1  -5  -1   33.86    1.32 
   1   5  -1   31.13    1.36 
  -1  -5  -1   32.60    1.26 
   1  -5   1   33.01    1.35 
  -1   5   1   30.79    1.35 
  -1  -5   1   33.41    1.28 
  -1  -5   1   33.92    1.31 
  -1   5  -1   36.30    1.37 
  -1   5  -1   36.14    1.28 
   1  -5  -1   34.68    1.33 
   1   5   1   37.09    1.40 
  -2   5   1   55.73    1.86 
  -2   5   1   54.38    2.10 
  -2  -5  -1   51.96    1.96 
   2  -5   1   53.22    2.08 
   2   5  -1   56.21    2.08 
   2  -5   1   54.44    1.88 
  -2  -5  -1   53.69    2.02 
  -2   5  -1   49.67    2.06 
  -2  -5   1   53.14    1.97 
   2  -5  -1   55.16    2.08 
   2   5   1   50.32    2.05 
  -2  -5   1   50.45    2.00 
  -2   5  -1   49.55    1.84 
  -3  -5  -1   51.44    2.03 
   3  -5   1   49.76    2.10 
  -3   5   1   50.60    2.10 
  -3  -5  -1   51.82    2.00 
   3   5  -1   52.76    2.05 
   3  -5  -1   49.44    2.10 
   3   5   1   49.92    2.03 
  -3   5  -1   49.26    2.09 
  -3  -5   1   50.14    1.98 
  -3  -5   1   48.59    2.01 
   3   5   1   48.46    1.98 
  -4  -5  -1   30.97    1.46 
   4   5  -1   33.62    1.47 
   4   5  -1   31.87    1.51 
  -4  -5  -1   31.47    1.48 
   4  -5   1   32.59    1.59 
  -4   5   1   31.98    1.57 
   4  -5  -1   29.78    1.57 
  -4  -5   1   29.31    1.47 
   4   5   1   29.85    1.46 
   4   5   1   30.98    1.44 
  -4   5  -1   30.93    1.56 
  -4  -5   1   29.23    1.43 
   5  -5   1    6.13    0.71 
   5   5  -1    7.24    0.63 
   5   5  -1    6.95    0.71 
  -5  -5  -1    7.18    0.69 
  -5   5   1    8.14    0.77 
   5   5   1    7.64    0.64 
   5  -5  -1    6.48    0.73 
  -5   5  -1    6.51    0.72 
  -5  -5   1    7.73    0.68 
  -5  -5   1    8.63    0.75 
   5   5   1    8.03    0.72 
   6  -5   1    0.02    0.31 
  -6   5   1    0.03    0.34 
  -6  -5  -1   -0.09    0.24 
   6   5  -1    0.18    0.29 
   6   5   1    0.19    0.27 
  -6   5  -1    0.04    0.27 
  -6  -5   1    0.20    0.28 
   6  -5  -1    0.47    0.37 
   7  -5   1   -0.22    0.35 
   7   5  -1   -0.02    0.29 
  -7  -5  -1    0.43    0.37 
  -7   5   1    0.03    0.35 
  -7   5  -1   -0.18    0.32 
   7  -5  -1    0.25    0.41 
   7   5   1    0.43    0.35 
  -7  -5   1    0.04    0.30 
   0   6   1  127.05    4.64 
   0   6   1  134.88    4.67 
   0  -6  -1  136.94    4.59 
   0   6  -1  134.70    4.62 
   0  -6  -1  139.39    4.66 
   0  -6   1  133.32    4.63 
   0   6  -1  133.99    4.66 
   0  -6   1  135.57    4.61 
  -1  -6  -1   21.62    0.83 
  -1   6   1   20.58    0.94 
  -1   6   1   21.07    0.86 
   1  -6   1   20.32    0.91 
  -1  -6  -1   21.32    0.89 
   1   6  -1   20.00    0.94 
   1   6   1   17.15    0.91 
  -1  -6   1   17.53    0.82 
  -1  -6   1   17.14    0.84 
   1  -6  -1   16.98    0.85 
  -1   6  -1   18.38    0.90 
  -1   6  -1   18.26    0.83 
   2   6  -1  110.94    4.03 
   2  -6   1  106.23    4.01 
  -2   6   1  107.69    4.04 
  -2   6   1  109.78    3.80 
  -2  -6  -1  106.47    3.94 
  -2  -6  -1  104.75    3.88 
  -2   6  -1  116.35    4.05 
  -2   6  -1  115.77    3.80 
  -2  -6   1  113.42    3.91 
  -2  -6   1  114.84    3.94 
   2  -6  -1  115.28    4.02 
   2   6   1  115.61    4.05 
  -3  -6  -1   63.15    2.33 
   3   6  -1   60.91    2.41 
   3  -6   1   62.88    2.48 
  -3   6   1   60.87    2.03 
  -3   6   1   62.73    2.48 
   3  -6   1   65.36    2.02 
  -3  -6  -1   64.42    2.38 
   3  -6  -1   56.52    2.03 
   3   6   1   60.39    2.41 
   3  -6  -1   57.95    2.44 
  -3   6  -1   57.16    2.43 
  -3  -6   1   54.08    2.29 
  -3   6  -1   58.86    2.02 
  -3   6  -1   60.61    2.02 
  -3  -6   1   55.44    2.33 
   3   6   1   59.88    2.33 
  -4  -6  -1   42.84    1.89 
  -4   6   1   41.72    1.97 
   4  -6   1   42.05    2.00 
  -4  -6  -1   42.45    1.86 
   4   6  -1   42.84    1.90 
   4   6  -1   46.35    1.92 
  -4  -6   1   44.12    1.86 
   4   6   1   42.23    1.88 
  -4  -6   1   43.05    1.89 
   4   6   1   41.80    1.85 
  -4   6  -1   40.02    1.95 
   4  -6  -1   42.82    1.99 
  -5   6   1    1.54    0.46 
   5   6  -1    0.93    0.36 
  -5  -6  -1    1.21    0.38 
  -5  -6  -1    1.94    0.43 
   5   6  -1    1.34    0.37 
   5  -6   1    2.09    0.52 
  -5   6  -1    2.24    0.52 
   5  -6  -1    1.33    0.43 
  -5  -6   1    1.65    0.42 
   5   6   1    1.92    0.41 
  -5  -6   1    1.58    0.38 
   5   6   1    2.05    0.44 
   6   6  -1    0.33    0.27 
  -6  -6  -1    0.46    0.33 
   6   6  -1    0.21    0.32 
   6  -6   1    0.56    0.39 
  -6   6   1   -0.06    0.32 
  -6   6  -1    0.08    0.33 
   6   6   1    0.06    0.28 
   6  -6  -1   -0.07    0.32 
  -6  -6   1    0.64    0.34 
   6   6   1    0.40    0.27 
   7  -6   1    0.82    0.49 
  -7  -6  -1    0.09    0.34 
   7   6  -1    0.87    0.43 
  -7   6   1    0.05    0.33 
   7   6   1    0.83    0.41 
  -7  -6   1    0.81    0.58 
   7  -6  -1    1.10    0.56 
  -7   6  -1    1.01    0.49 
   0  -7  -1   56.08    2.11 
   0   7  -1   55.21    2.09 
   0  -7   1   56.25    2.10 
   0   7   1   57.41    2.13 
   0  -7   1   55.73    2.08 
   0  -7  -1   56.56    2.05 
   0   7   1   52.61    2.12 
   0   7  -1   53.44    2.13 
  -1  -7  -1  162.04    5.76 
  -1  -7  -1  160.42    5.68 
  -1   7   1  159.14    5.81 
   1   7  -1  161.60    5.84 
   1  -7   1  171.29    5.81 
  -1   7   1  161.97    5.73 
  -1  -7   1  170.88    5.73 
  -1   7  -1  171.22    5.74 
   1   7   1  174.77    5.87 
  -1   7  -1  174.79    5.82 
   1  -7  -1  172.16    5.77 
  -1  -7   1  169.90    5.74 
  -2  -7  -1   29.62    1.26 
   2   7  -1   31.57    1.42 
  -2  -7  -1   28.53    1.31 
  -2   7   1   31.37    1.21 
  -2   7   1   30.11    1.40 
   2  -7   1   30.16    1.39 
   2   7   1   30.00    1.41 
  -2   7  -1   30.89    1.21 
  -2  -7   1   31.27    1.29 
  -2  -7   1   31.90    1.32 
   2  -7  -1   30.31    1.37 
  -2   7  -1   28.36    1.37 
  -3   7   1    1.34    0.17 
  -3  -7  -1    0.87    0.26 
   3  -7   1    1.12    0.32 
  -3  -7  -1    1.20    0.27 
  -3   7   1    1.17    0.34 
   3   7  -1    1.78    0.38 
   3   7   1    1.00    0.31 
  -3  -7   1    1.39    0.29 
   3  -7  -1    1.21    0.33 
  -3   7  -1    1.55    0.37 
  -3   7  -1    0.82    0.14 
  -3  -7   1    1.56    0.30 
  -4  -7  -1   11.93    0.83 
   4   7  -1   13.12    0.86 
  -4  -7  -1   12.75    0.82 
  -4   7   1   12.14    0.91 
   4  -7   1   12.00    0.91 
   4   7  -1   12.53    0.88 
  -4   7  -1   13.69    0.96 
   4  -7  -1   12.05    0.91 
   4   7   1   13.27    0.90 
   4   7   1   11.80    0.80 
  -4  -7   1   11.99    0.80 
  -4  -7   1   12.00    0.83 
  -5  -7  -1    2.33    0.49 
   5   7  -1    2.37    0.47 
  -5  -7  -1    2.24    0.45 
  -5   7   1    2.39    0.55 
   5   7  -1    1.91    0.45 
   5  -7   1    2.10    0.53 
  -5   7  -1    1.75    0.45 
   5   7   1    1.48    0.40 
  -5  -7   1    1.70    0.40 
  -5  -7   1    2.37    0.49 
   5  -7  -1    1.29    0.44 
   5   7   1    1.81    0.40 
  -6   7   1    1.20    0.47 
  -6  -7  -1    1.70    0.46 
   6  -7   1    1.90    0.55 
   6   7  -1    1.42    0.42 
   6   7  -1    0.99    0.43 
   6   7   1    1.63    0.42 
   6   7   1    2.08    0.49 
  -6   7  -1    1.24    0.45 
  -6  -7   1    2.23    0.48 
  -6  -7   1    2.07    0.51 
   6  -7  -1    2.05    0.59 
   7  -7   1   -0.11    0.35 
   7   7  -1   -0.31    0.30 
  -7  -7  -1    0.29    0.34 
  -7   7   1   -0.02    0.36 
   7  -7  -1   -0.21    0.32 
  -7   7  -1    0.48    0.38 
   0   8  -1   13.68    0.72 
   0  -8   1   12.65    0.69 
   0   8   1   12.26    0.74 
   0  -8  -1   13.33    0.68 
   0  -8   1   12.72    0.70 
   0   8  -1   13.12    0.76 
   0   8   1   12.28    0.72 
   0  -8  -1   12.61    0.72 
   1   8  -1   52.30    2.12 
  -1  -8  -1   51.49    1.95 
  -1   8   1   49.86    2.00 
  -1  -8  -1   52.96    2.03 
  -1   8   1   52.76    2.10 
   1  -8   1   51.51    2.05 
  -1   8  -1   51.14    2.06 
   1   8   1   52.49    2.12 
  -1   8  -1   51.92    2.01 
   1  -8  -1   49.77    2.01 
  -1  -8   1   52.43    1.99 
  -1  -8   1   50.93    1.99 
  -2   8   1   21.00    1.15 
   2   8  -1   21.31    1.15 
  -2  -8  -1   20.59    0.98 
  -2  -8  -1   21.46    1.07 
  -2   8   1   22.01    0.97 
   2  -8   1   21.29    1.12 
  -2  -8   1   23.78    1.05 
  -2   8  -1   23.41    1.16 
  -2   8  -1   23.01    0.98 
  -2  -8   1   21.03    1.04 
   2  -8  -1   22.05    1.11 
   2   8   1   23.42    1.19 
  -3  -8  -1   23.74    1.17 
   3  -8   1   25.49    1.33 
   3   8  -1   26.30    1.35 
  -3   8   1   23.70    1.32 
  -3   8   1   25.43    1.07 
  -3  -8  -1   26.08    1.26 
   3  -8  -1   24.36    1.31 
   3   8   1   25.93    1.33 
  -3  -8   1   26.14    1.22 
  -3   8  -1   28.18    1.38 
  -3  -8   1   23.73    1.21 
   4  -8   1    8.27    0.77 
  -4   8   1    8.54    0.79 
   4   8  -1    9.52    0.77 
   4   8  -1    8.26    0.70 
  -4  -8  -1    8.43    0.71 
  -4  -8  -1    8.45    0.67 
   4   8   1    8.62    0.76 
  -4  -8   1    9.10    0.71 
   4  -8  -1    9.15    0.79 
  -4   8  -1    8.63    0.80 
   4   8   1    7.45    0.63 
  -4  -8   1    8.76    0.68 
  -5  -8  -1    1.34    0.40 
   5   8  -1    1.67    0.43 
   5   8  -1    1.51    0.43 
  -5  -8  -1    1.60    0.40 
   5  -8   1    1.37    0.45 
  -5   8   1    0.45    0.34 
  -5  -8   1    0.98    0.37 
   5  -8  -1    2.29    0.52 
   5   8   1    1.83    0.45 
   5   8   1    1.99    0.45 
  -5  -8   1    1.83    0.43 
  -5   8  -1    1.70    0.47 
  -6  -8  -1    0.25    0.32 
   6   8  -1    0.35    0.34 
  -6   8   1    0.67    0.40 
   6   8  -1    0.41    0.33 
   6  -8   1    0.13    0.30 
   6  -8  -1    0.71    0.43 
  -6  -8   1    0.37    0.35 
   6   8   1    0.65    0.34 
  -6   8  -1    0.12    0.37 
   0  -9  -1   30.45    1.32 
   0   9  -1   28.78    1.29 
   0   9   1   29.76    1.36 
   0  -9   1   28.76    1.28 
   0   9   1   28.49    1.32 
   0  -9   1   28.70    1.28 
   0   9  -1   29.01    1.35 
   0  -9  -1   27.82    1.24 
  -1   9   1   31.82    1.41 
  -1   9   1   30.77    1.47 
  -1  -9  -1   34.73    1.45 
   1  -9   1   34.06    1.47 
   1   9  -1   30.20    1.49 
  -1  -9  -1   35.36    1.37 
  -1   9  -1   31.06    1.40 
  -1  -9   1   32.19    1.39 
  -1  -9   1   31.25    1.38 
   1   9   1   32.05    1.51 
   1  -9  -1   31.30    1.45 
   1  -9  -1   31.31    1.40 
  -1   9  -1   34.36    1.48 
   2  -9   1   37.20    1.72 
  -2  -9  -1   38.45    1.58 
  -2  -9  -1   36.42    1.64 
  -2   9   1   39.88    1.78 
   2   9  -1   38.92    1.78 
  -2   9   1   39.13    1.57 
  -2   9  -1   39.83    1.57 
   2  -9  -1   37.87    1.70 
   2   9   1   37.76    1.77 
  -2  -9   1   40.82    1.66 
  -2   9  -1   36.75    1.73 
  -2  -9   1   39.12    1.63 
  -3  -9  -1   27.54    1.28 
   3   9  -1   27.21    1.45 
  -3  -9  -1   27.63    1.36 
  -3   9   1   27.93    1.48 
   3  -9   1   29.05    1.47 
   3  -9  -1   25.30    1.39 
   3   9   1   28.27    1.46 
  -3  -9   1   27.29    1.30 
  -3   9  -1   28.01    1.47 
  -3  -9   1   27.67    1.34 
   4   9  -1    5.65    0.73 
   4  -9   1    5.66    0.66 
  -4  -9  -1    5.58    0.56 
  -4  -9  -1    4.78    0.57 
  -4   9   1    5.80    0.76 
   4   9  -1    4.85    0.58 
   4  -9  -1    6.11    0.67 
  -4   9  -1    7.13    0.74 
  -4  -9   1    5.71    0.60 
   4   9   1    6.31    0.66 
   4   9   1    5.72    0.57 
  -4  -9   1    7.00    0.61 
   5  -9   1    3.09    0.64 
  -5  -9  -1    2.50    0.49 
  -5   9   1    2.28    0.54 
   5   9  -1    2.47    0.51 
   5   9  -1    2.69    0.54 
  -5   9  -1    1.95    0.50 
   5  -9  -1    2.20    0.52 
  -5  -9   1    2.45    0.50 
   5   9   1    2.00    0.48 
  -5  -9   1    2.28    0.49 
   6   9  -1    1.59    0.48 
   6  -9   1    2.17    0.59 
  -6   9   1    1.26    0.47 
   6   9   1    1.48    0.48 
  -6   9  -1    2.29    0.60 
   6  -9  -1    0.77    0.44 
   0  10   1   81.75    3.13 
   0 -10   1   83.03    3.08 
   0  10   1   83.94    3.18 
   0 -10  -1   82.95    3.03 
   0  10  -1   81.64    3.16 
   0  10  -1   78.60    3.08 
   0 -10  -1   82.63    3.11 
   0 -10   1   80.54    3.06 
  -1 -10  -1   26.89    1.31 
  -1  10   1   28.18    1.38 
   1 -10   1   26.56    1.32 
  -1 -10  -1   27.10    1.23 
   1 -10   1   27.49    1.33 
   1  10  -1   26.60    1.40 
  -1  10   1   27.84    1.32 
   1  10   1   28.77    1.44 
  -1  10  -1   29.21    1.37 
  -1 -10   1   29.09    1.30 
   1 -10  -1   29.51    1.32 
  -1 -10   1   30.81    1.32 
  -1  10  -1   29.13    1.33 
   1 -10  -1   27.53    1.33 
   2 -10   1    3.45    0.50 
  -2 -10  -1    2.08    0.35 
   2  10  -1    1.50    0.37 
  -2  10   1    2.16    0.40 
  -2  10   1    2.17    0.34 
  -2 -10  -1    2.73    0.36 
  -2 -10   1    1.82    0.34 
   2  10   1    2.82    0.49 
   2 -10  -1    2.24    0.39 
  -2 -10   1    1.83    0.34 
  -2  10  -1    2.93    0.38 
  -2  10  -1    1.84    0.38 
  -3 -10  -1    5.89    0.58 
   3  10  -1    6.45    0.68 
  -3  10   1    5.81    0.64 
   3 -10   1    6.96    0.66 
  -3 -10  -1    6.50    0.55 
  -3 -10   1    5.75    0.56 
   3 -10  -1    7.00    0.65 
   3  10   1    6.47    0.68 
  -3  10  -1    6.54    0.68 
  -3 -10   1    6.85    0.57 
   4 -10   1    9.33    0.84 
   4  10  -1    7.15    0.67 
  -4 -10  -1    6.66    0.67 
   4  10  -1    6.81    0.77 
  -4  10   1    7.74    0.81 
  -4 -10   1    7.38    0.67 
  -4 -10   1    6.91    0.66 
   4  10   1    8.20    0.81 
   4 -10  -1    7.41    0.75 
  -4  10  -1    7.62    0.77 
   5 -10   1    1.78    0.51 
   5  10  -1    2.18    0.54 
  -5  10   1    2.83    0.64 
  -5 -10  -1    2.91    0.56 
   5 -10  -1    2.66    0.60 
   5  10   1    4.48    0.67 
  -5  10  -1    2.48    0.56 
   6 -10   1   -0.09    0.31 
  -6  10   1    0.33    0.37 
   6  10  -1    0.67    0.41 
   6  10   1    0.57    0.36 
   6 -10  -1    0.56    0.44 
  -6  10  -1    0.15    0.39 
   0 -11   1    0.70    0.24 
   0  11   1    0.70    0.28 
   0  11   1    0.38    0.25 
   0 -11  -1    0.80    0.24 
   0 -11  -1    0.89    0.27 
   0 -11   1    0.56    0.22 
   0  11  -1    0.59    0.24 
   0  11  -1    0.43    0.28 
   1 -11   1   16.83    0.94 
   1 -11   1   16.82    0.93 
  -1 -11  -1   17.01    0.94 
  -1 -11  -1   15.22    0.83 
   1  11  -1   14.22    0.98 
  -1  11   1   14.49    0.90 
  -1  11   1   15.46    0.96 
  -1  11  -1   13.80    0.91 
  -1  11  -1   16.55    0.94 
   1  11   1   14.46    1.00 
   1 -11  -1   15.76    0.95 
   1 -11  -1   13.52    0.85 
  -1 -11   1   14.26    0.86 
  -1 -11   1   14.56    0.86 
   2 -11   1   43.19    1.94 
  -2 -11  -1   41.62    1.75 
  -2  11   1   39.26    1.75 
  -2 -11  -1   40.74    1.84 
   2  11  -1   43.04    2.02 
  -2  11   1   39.92    1.94 
  -2 -11   1   44.29    1.83 
  -2  11  -1   44.65    1.97 
   2  11   1   40.55    1.99 
  -2  11  -1   39.37    1.75 
   2 -11  -1   43.13    1.90 
  -2 -11   1   44.75    1.84 
   3 -11   1   23.96    1.36 
   3  11  -1   23.01    1.37 
  -3 -11  -1   22.95    1.25 
  -3  11   1   22.12    1.34 
  -3  11  -1   24.49    1.38 
   3 -11  -1   22.03    1.29 
  -3 -11   1   22.35    1.20 
   3  11   1   20.96    1.34 
  -3 -11   1   22.85    1.20 
   4  11  -1    7.46    0.82 
  -4  11   1   10.55    0.95 
  -4 -11  -1    9.47    0.79 
   4 -11   1    9.19    0.88 
   4  11   1    8.58    0.88 
   4 -11  -1    8.63    0.85 
  -4  11  -1    8.68    0.85 
   5  11  -1    3.35    0.66 
   5 -11   1    3.80    0.71 
  -5  11   1    4.26    0.74 
  -5  11  -1    3.02    0.66 
   5 -11  -1    3.45    0.69 
   5  11   1    3.63    0.68 
   6  11  -1    0.09    0.32 
  -6  11   1   -0.28    0.47 
   6 -11   1    0.34    0.38 
   6  11   1    0.49    0.36 
  -6  11  -1    0.73    0.55 
   6 -11  -1    0.36    0.37 
   0 -12  -1   23.39    1.20 
   0 -12  -1   27.73    1.34 
   0 -12   1   26.15    1.28 
   0  12  -1   26.77    1.32 
   0  12  -1   26.13    1.38 
   0 -12   1   25.95    1.27 
   0  12   1   23.80    1.31 
   0  12   1   25.28    1.36 
  -1 -12  -1   34.97    1.90 
  -1  12   1   33.17    1.65 
   1 -12   1   34.70    1.61 
   1  12  -1   34.79    1.73 
  -1  12   1   32.34    1.58 
   1 -12   1   33.18    1.59 
  -1 -12  -1   34.49    1.60 
  -1  12  -1   33.77    1.63 
  -1 -12   1   34.65    1.56 
   1  12   1   31.92    1.70 
  -1  12  -1   33.15    1.59 
   1 -12  -1   35.19    1.64 
  -1 -12   1   32.33    1.53 
   1 -12  -1   33.72    1.56 
   2  12  -1    5.41    0.73 
  -2  12   1    5.55    0.64 
   2 -12   1    7.49    0.67 
  -2 -12  -1    7.45    0.62 
  -2  12   1    6.18    0.54 
  -2 -12   1    5.45    0.54 
  -2  12  -1    5.14    0.51 
  -2  12  -1    5.40    0.63 
   2 -12  -1    4.86    0.56 
   2 -12  -1    5.81    0.63 
  -2 -12   1    5.37    0.54 
   2  12   1    5.59    0.74 
  -3  12   1    4.89    0.73 
   3  12  -1    5.06    0.75 
   3 -12   1    4.18    0.64 
  -3 -12  -1    5.08    0.58 
   3 -12  -1    6.12    0.67 
   3  12   1    5.63    0.78 
  -3  12  -1    5.23    0.74 
   4 -12   1    3.47    0.64 
  -4  12   1    2.81    0.59 
   4  12  -1    2.70    0.60 
  -4  12  -1    2.08    0.55 
   4 -12  -1    3.80    0.65 
   4  12   1    3.03    0.65 
   5  12  -1    1.73    0.49 
   5 -12   1    1.30    0.52 
  -5  12   1    2.28    0.59 
   5  12   1    1.10    0.45 
   5 -12  -1    1.92    0.56 
  -5  12  -1    2.50    0.64 
   6  12  -1    0.40    0.43 
   6  12   1    1.27    0.49 
   0 -13   1   30.57    1.48 
   0  13  -1   31.95    1.61 
   0 -13  -1   30.47    1.50 
   0  13   1   29.18    1.56 
   0 -13   1   27.08    1.41 
  -1 -13  -1   17.32    1.03 
   1 -13   1   15.39    1.01 
  -1  13   1   15.25    1.01 
  -1  13   1   16.03    1.06 
   1  13  -1   15.37    1.11 
   1 -13   1   15.18    0.99 
  -1  13  -1   17.29    1.05 
  -1  13  -1   17.25    1.06 
   1  13   1   15.11    1.11 
  -1 -13   1   17.10    0.99 
   1 -13  -1   16.95    1.05 
   1 -13  -1   16.85    0.99 
   2 -13   1    4.42    0.63 
   2  13  -1    5.15    0.77 
   2 -13   1    3.40    0.58 
  -2 -13  -1    5.12    0.57 
  -2  13   1    6.00    0.77 
  -2 -13   1    5.89    0.84 
  -2  13  -1    5.01    0.67 
   2 -13  -1    4.60    0.65 
   2  13   1    5.16    0.74 
   2 -13  -1    5.06    0.58 
  -3 -13  -1    6.80    1.12 
   3  13  -1    6.41    0.87 
  -3  13   1    6.93    0.76 
   3 -13   1    6.26    0.70 
   3  13   1    5.98    0.85 
   3 -13  -1    6.18    0.70 
  -3  13  -1    6.02    0.82 
  -4  13   1    4.90    0.82 
   4 -13   1    5.05    0.80 
   4  13  -1    5.09    0.83 
   4 -13  -1    4.28    0.74 
   4  13   1    3.13    0.66 
  -4  13  -1    4.18    0.72 
   5  13  -1    0.88    0.50 
   5 -13   1    1.67    0.53 
  -5  13   1    2.24    0.61 
  -5  13  -1    1.20    0.50 
   5  13   1    0.87    0.48 
   5 -13  -1    1.65    0.53 
   0  14   1    0.40    0.31 
   0 -14  -1    0.27    0.25 
   0 -14   1    0.47    0.27 
   0  14  -1   -0.10    0.25 
  -1 -14  -1    5.08    0.67 
   1 -14   1    3.97    0.58 
   1  14  -1    4.67    0.74 
   1 -14   1    5.15    0.57 
  -1  14   1    4.20    0.60 
  -1  14   1    4.89    0.67 
   1 -14  -1    4.73    0.65 
   1  14   1    4.40    0.68 
  -1  14  -1    3.83    0.59 
  -1 -14   1    5.19    0.58 
  -1  14  -1    5.14    0.66 
  -2 -14  -1    8.72    0.77 
   2 -14   1    9.98    0.84 
   2  14  -1   10.79    0.97 
  -2  14   1    9.97    0.89 
   2 -14   1    9.52    0.81 
  -2  14  -1    8.44    0.82 
   2 -14  -1    9.19    0.81 
   2  14   1    9.75    0.92 
   2 -14  -1    9.21    0.82 
   3 -14   1    9.53    0.88 
   3  14  -1    7.77    0.89 
  -3  14   1    7.99    0.87 
  -3  14  -1    6.92    0.91 
   3 -14  -1    8.12    0.81 
   3  14   1   10.23    0.98 
   3 -14  -1    8.82    0.86 
   4 -14   1    3.66    0.70 
  -4  14   1    4.20    0.75 
   4  14  -1    4.88    0.83 
  -4  14  -1    3.77    0.72 
   4  14   1    3.34    0.69 
   4 -14  -1    3.08    0.65 
   5 -14   1    0.43    0.43 
   5 -14  -1    0.25    0.41 
   0 -15   1   12.26    0.89 
   0  15  -1    9.74    0.91 
   0 -15  -1   11.22    0.87 
   0  15   1    9.90    0.90 
   1 -15   1    6.17    0.66 
  -1 -15  -1    6.32    0.67 
  -1  15   1    6.22    0.73 
   1  15  -1    6.39    0.87 
  -1  15   1    6.31    0.69 
  -1  15  -1    7.21    0.73 
   1 -15  -1    7.06    0.72 
  -1  15  -1    5.93    0.70 
   1  15   1    7.08    0.78 
   2 -15   1    3.25    0.58 
   2  15  -1    4.41    0.75 
  -2  15   1    3.27    0.63 
  -2  15  -1    3.48    0.61 
   2  15   1    3.79    0.70 
   2 -15  -1    5.27    0.72 
   3 -15   1    0.09    0.33 
  -3  15   1    0.36    0.36 
   3  15  -1    0.61    0.43 
   3 -15   1    0.63    0.35 
  -3  15  -1    1.13    0.43 
   3  15   1    0.20    0.34 
   3 -15  -1    0.45    0.37 
   4 -15   1    0.23    0.36 
  -4  15   1   -0.12    0.33 
  -4  15  -1    0.01    0.35 
   0  16  -1    2.18    0.54 
   0  16   1    0.81    0.41 
   0 -16  -1    1.09    0.38 
   1  16  -1    2.91    0.63 
  -1  16   1    1.57    0.45 
   1 -16   1    1.96    0.47 
  -1  16   1    2.25    0.52 
   1 -16  -1    2.93    0.54 
  -1  16  -1    2.80    0.54 
  -1  16  -1    2.69    0.81 
   1  16   1    3.24    0.67 
   2 -16   1    3.53    0.62 
   2  16  -1    3.32    0.72 
  -2  16   1    2.62    0.59 
  -2  16  -1    2.94    0.60 
   2 -16  -1    2.87    0.57 
   2  16   1    3.05    0.69 
  -3  16   1    1.98    0.57 
   3  16  -1    2.53    0.73 
   3 -16   1    1.89    0.49 
   3 -16  -1    2.84    0.62 
  -3  16  -1    2.49    0.62 
   3  16   1    1.64    0.60 
   0  17  -1    3.93    0.70 
   0  17   1    2.88    0.60 
   1  17  -1    1.45    0.55 
   1  17   1    1.12    0.47 
   1 -17  -1    3.14    0.65 
  -2  17   1    2.20    0.56 
   2 -17  -1    2.66    0.56 
   2  17   1    3.90    1.15 
   3 -17   1    0.71    0.40 
  -3  17   1    1.14    0.54 
   3 -17  -1    1.37    0.54 
  -3  17  -1    1.17    0.49 
   0  18  -1    5.94    0.87 
   0  18   1    5.24    0.83 
   0   0  -2    4.45    0.20 
   0   0  -2    4.72    0.18 
   0   0   2    4.60    0.18 
   0   0  -2    4.42    0.19 
   0   0   2    4.19    0.19 
   0   0   2    4.31    0.20 
   1   0  -2  945.60   31.25 
   1   0  -2  942.35   31.52 
  -1   0  -2  963.57   31.40 
   1   0   2  968.29   31.16 
   1   0   2  980.99   31.27 
  -1   0  -2 1000.00   31.23 
  -1   0   2  945.97   31.12 
  -1   0  -2  886.72   31.23 
  -1   0   2  910.77   31.16 
   1   0  -2  919.19   31.22 
  -1   0   2  947.05   31.49 
  -2   0  -2  129.73    4.51 
   2   0   2  132.06    4.51 
   2   0   2  128.56    4.65 
   2   0  -2  134.26    4.68 
  -2   0   2  141.43    4.65 
   2   0  -2  139.17    4.53 
  -2   0   2  144.36    4.53 
  -2   0  -2  129.61    4.65 
  -2   0   2  138.67    4.68 
   3   0   2    4.64    0.29 
   3   0  -2    4.94    0.30 
  -3   0  -2    4.33    0.42 
   3   0   2    4.74    0.45 
   3   0  -2    4.32    0.43 
  -3   0   2    4.13    0.41 
  -3   0   2    4.36    0.43 
   4   0   2    4.32    0.33 
   4   0  -2    5.16    0.54 
   4   0   2    4.27    0.51 
  -4   0   2    5.13    0.52 
   4   0  -2    5.43    0.34 
  -4   0  -2    5.12    0.53 
  -5   0  -2   13.18    0.94 
  -5   0   2   11.31    0.85 
   5   0   2   11.84    0.91 
   5   0  -2   12.26    0.94 
   6   0   2    8.51    0.86 
  -6   0  -2    7.07    0.79 
   6   0  -2    7.27    0.82 
  -6   0   2    7.58    0.75 
   7   0  -2    6.00    0.89 
  -7   0   2    6.11    0.84 
   7   0   2    5.92    0.86 
  -7   0  -2    5.07    0.80 
  -8   0   2    1.16    0.51 
   0   1  -2   30.16    1.05 
   0  -1  -2   30.06    1.04 
   0   1  -2   30.50    0.99 
   0   1   2   30.42    1.04 
   0   1  -2   30.17    1.04 
   0   1   2   27.47    0.99 
   0   1   2   30.10    1.04 
   0  -1  -2   29.91    1.04 
   0   1   2   29.49    1.04 
   0  -1   2   29.07    1.05 
   0  -1  -2   29.21    0.99 
   0  -1   2   29.73    0.99 
   1   1   2   12.27    0.53 
  -1  -1   2   13.82    0.57 
   1  -1  -2   13.76    0.49 
  -1   1  -2   12.57    0.48 
  -1  -1   2   12.98    0.52 
  -1   1  -2   12.44    0.56 
   1   1   2   13.02    0.53 
   1  -1  -2   13.49    0.58 
  -1  -1   2   13.04    0.53 
   1  -1  -2   13.81    0.49 
   1   1   2   13.00    0.53 
   2   1  -2   17.87    0.80 
  -2   1   2   18.47    0.81 
  -2   1   2   17.63    0.78 
   2  -1   2   16.22    0.78 
   2  -1   2   17.45    0.61 
  -2   1   2   17.56    0.62 
   2   1  -2   17.82    0.70 
  -2  -1  -2   16.28    0.77 
  -2  -1   2   16.79    0.74 
   2  -1  -2   16.05    0.62 
   2  -1  -2   16.28    0.62 
  -2   1  -2   15.83    0.60 
   2   1   2   14.83    0.68 
   2   1   2   14.56    0.74 
  -2   1  -2   14.74    0.76 
  -2  -1   2   15.91    0.77 
   2  -1  -2   15.64    0.79 
   3  -1   2  121.62    3.78 
   3   1  -2  114.20    4.09 
   3   1  -2  114.21    3.88 
   3  -1   2  116.45    4.09 
  -3  -1  -2  114.10    4.06 
  -3   1   2  112.88    4.05 
  -3   1   2  118.53    3.80 
  -3  -1   2  109.93    4.07 
   3  -1  -2  115.94    3.80 
   3   1   2  110.75    3.88 
  -3   1  -2  110.91    4.07 
   3  -1  -2  110.23    3.78 
  -3   1  -2  110.08    3.77 
  -3  -1   2  109.57    4.01 
   3   1   2  108.26    4.03 
   3  -1  -2  106.67    4.08 
   4   1  -2    2.28    0.42 
   4  -1   2    1.81    0.19 
   4   1  -2    2.17    0.27 
  -4  -1  -2    1.83    0.39 
   4  -1   2    2.09    0.40 
  -4   1   2    2.23    0.39 
   4   1   2    2.84    0.44 
  -4  -1   2    2.92    0.44 
  -4  -1   2    2.35    0.38 
  -4   1  -2    2.57    0.42 
   4  -1  -2    2.56    0.47 
   4  -1  -2    2.76    0.22 
   4   1   2    2.42    0.27 
   5   1  -2   12.76    0.69 
  -5  -1  -2   11.64    0.89 
   5   1  -2   14.07    0.98 
  -5   1   2   13.12    0.93 
   5  -1   2   11.33    0.92 
   5   1   2   12.07    0.90 
  -5   1  -2   14.43    0.97 
  -5  -1   2   12.95    0.91 
   5  -1  -2   13.25    0.97 
   5   1   2   13.77    0.97 
  -6   1   2    5.98    0.70 
   6  -1   2    6.45    0.87 
   6   1  -2    7.41    0.79 
  -6  -1  -2    4.79    0.72 
   6   1   2    6.04    0.81 
  -6  -1   2    7.32    0.75 
  -6   1  -2    8.06    0.83 
   6  -1  -2    6.92    0.78 
   7  -1   2    1.52    0.52 
   7   1  -2    2.93    0.66 
  -7  -1  -2    1.82    0.54 
  -7   1   2    2.55    0.58 
  -7   1  -2    2.46    0.60 
  -7  -1   2    3.35    0.64 
   7  -1  -2    2.35    0.62 
   7   1   2    3.19    0.64 
  -8  -1   2    0.44    0.41 
   0  -2   2   76.42    2.56 
   0  -2  -2   75.84    2.54 
   0  -2   2   77.83    2.61 
   0   2   2   76.89    2.55 
   0  -2   2   76.28    2.63 
   0   2  -2   76.48    2.62 
   0   2   2   77.14    2.62 
   0  -2  -2   76.36    2.62 
   0   2   2   79.19    2.62 
   0  -2  -2   79.46    2.62 
   0   2  -2   77.07    2.56 
   0   2  -2   77.29    2.61 
   0   2   2   75.11    2.62 
  -1  -2  -2  291.39    9.37 
   1  -2   2  298.83    9.34 
  -1   2   2  290.02    9.35 
   1  -2   2  286.53    9.46 
  -1   2   2  273.59    9.44 
  -1  -2  -2  287.68    9.44 
   1   2  -2  281.60    9.43 
   1   2  -2  301.03    9.36 
   1   2   2  277.13    9.43 
   1  -2  -2  279.97    9.34 
  -1   2  -2  288.37    9.37 
   1  -2  -2  284.82    9.44 
  -1  -2   2  283.61    9.36 
  -1  -2   2  281.35    9.43 
   1   2   2  279.60    9.37 
   1   2   2  283.91    9.36 
  -1   2  -2  282.91    9.34 
  -1   2  -2  280.70    9.44 
  -2  -2  -2   57.21    2.25 
   2   2  -2   55.66    2.19 
  -2  -2  -2   56.34    2.21 
  -2   2   2   56.70    2.26 
   2  -2   2   53.63    2.27 
  -2   2  -2   64.17    2.04 
  -2   2  -2   63.82    2.04 
   2  -2  -2   65.21    2.07 
   2   2   2   63.74    2.22 
  -2  -2   2   64.68    2.22 
  -2  -2   2   63.43    2.28 
   2  -2  -2   65.97    2.07 
   2  -2  -2   65.48    2.32 
   2   2   2   63.16    2.24 
  -2   2  -2   63.24    2.30 
   3   2  -2   17.68    0.94 
  -3  -2  -2   18.30    0.93 
  -3   2   2   18.68    0.94 
   3   2  -2   17.33    0.82 
   3  -2   2   18.60    0.97 
   3   2   2   19.30    0.93 
  -3   2  -2   17.40    0.94 
   3  -2  -2   17.20    0.95 
  -3  -2   2   18.83    0.95 
   3  -2  -2   18.33    0.66 
  -3  -2   2   17.94    0.89 
   3  -2  -2   18.25    0.66 
   3   2   2   17.75    0.83 
  -4  -2  -2   43.37    1.90 
   4   2  -2   42.91    1.71 
   4  -2   2   43.72    1.95 
   4   2  -2   43.47    1.94 
  -4   2   2   41.36    1.89 
  -4   2  -2   42.50    1.92 
  -4  -2   2   42.96    1.92 
   4   2   2   43.56    1.72 
  -4  -2   2   43.87    1.86 
   4  -2  -2   44.32    1.49 
   4   2   2   43.73    1.89 
   4  -2  -2   45.15    1.97 
   5   2  -2    8.01    0.77 
   5  -2   2    9.45    0.80 
  -5  -2  -2    8.08    0.74 
   5   2  -2    8.72    0.57 
  -5   2   2    9.38    0.78 
   5   2   2    7.17    0.53 
   5   2   2    8.57    0.73 
  -5   2  -2    7.36    0.72 
   5  -2  -2    7.06    0.73 
  -5  -2   2    8.04    0.70 
  -6  -2  -2    2.73    0.56 
   6   2  -2    3.87    0.69 
  -6   2   2    3.50    0.63 
   6  -2   2    3.10    0.64 
   6  -2  -2    2.72    0.60 
   6   2   2    3.53    0.63 
  -6  -2   2    4.72    0.69 
  -6   2  -2    3.41    0.61 
  -7  -2  -2    1.00    0.46 
   7   2  -2    2.20    0.54 
  -7   2   2    0.66    0.41 
   7  -2   2    2.36    0.63 
   7  -2  -2    1.24    0.52 
   7   2   2    1.69    0.50 
  -7  -2   2    1.38    0.46 
  -7   2  -2    2.52    0.62 
  -8  -2   2    0.96    0.49 
   0   3   2  371.87   12.58 
   0   3   2  393.95   12.58 
   0  -3   2  394.92   12.59 
   0  -3   2  396.90   12.60 
   0   3  -2  389.32   12.57 
   0   3   2  373.33   12.64 
   0  -3  -2  367.03   12.63 
   0   3  -2  376.98   12.60 
   0  -3  -2  374.80   12.58 
   1  -3   2   33.96    1.30 
  -1   3   2   34.61    1.20 
   1   3  -2   37.25    1.30 
   1  -3   2   33.46    1.19 
  -1  -3  -2   33.28    1.27 
  -1   3   2   34.44    1.31 
  -1  -3  -2   34.22    1.19 
   1   3  -2   36.33    1.20 
  -1   3  -2   29.68    1.26 
  -1  -3   2   33.25    1.20 
  -1  -3   2   34.19    1.28 
  -1   3  -2   32.04    1.19 
   1   3   2   32.05    1.18 
   1  -3  -2   32.32    1.27 
   1   3   2   31.30    1.28 
   1  -3  -2   34.11    1.20 
  -2  -3  -2  130.52    4.69 
  -2  -3  -2  129.82    4.63 
   2   3  -2  139.85    4.68 
  -2   3   2  132.76    4.73 
  -2   3   2  133.29    4.49 
   2  -3   2  132.05    4.74 
  -2   3  -2  135.38    4.73 
  -2   3  -2  136.18    4.46 
  -2  -3   2  137.62    4.63 
  -2  -3   2  140.97    4.72 
   2   3   2  135.12    4.65 
   2  -3  -2  136.63    4.73 
   2   3   2  137.69    4.69 
  -2   3  -2  137.91    4.46 
   2  -3  -2  142.39    4.49 
   3   3  -2   27.05    1.16 
  -3  -3  -2   27.97    1.23 
  -3   3   2   29.43    1.29 
   3   3  -2   27.55    1.25 
  -3  -3  -2   27.80    1.20 
   3  -3   2   29.48    1.31 
   3   3   2   25.29    1.19 
  -3  -3   2   25.39    1.16 
   3   3   2   23.88    1.13 
  -3   3  -2   24.80    1.24 
  -3  -3   2   25.21    1.21 
   3  -3  -2   27.13    1.28 
   4   3  -2    4.90    0.43 
   4   3  -2    4.68    0.52 
  -4   3   2    5.51    0.57 
  -4  -3  -2    4.58    0.51 
   4  -3   2    5.17    0.65 
   4  -3  -2    5.09    0.55 
  -4  -3   2    4.52    0.48 
  -4   3  -2    4.92    0.56 
  -4  -3   2    5.17    0.55 
   4   3   2    5.20    0.44 
   4   3   2    5.03    0.52 
  -5   3   2    2.95    0.54 
   5   3  -2    3.62    0.42 
   5   3  -2    3.57    0.59 
   5  -3   2    4.55    0.67 
  -5  -3  -2    4.46    0.63 
   5  -3  -2    3.05    0.57 
   5   3   2    3.75    0.56 
  -5   3  -2    3.12    0.55 
  -5  -3   2    4.09    0.60 
   5   3   2    3.31    0.43 
  -5  -3   2    3.29    0.51 
  -6  -3  -2   11.25    0.95 
   6   3  -2   10.91    0.95 
  -6   3   2    9.91    0.94 
   6  -3   2   11.71    1.02 
  -6   3  -2   11.59    1.01 
   6   3   2   11.59    0.94 
   6  -3  -2   10.51    0.98 
  -6  -3   2   11.83    0.93 
  -7  -3  -2   -0.07    0.26 
   7   3  -2    0.86    0.41 
  -7   3   2    1.57    0.52 
   7  -3   2    0.50    0.38 
  -7   3  -2    1.14    0.49 
   7  -3  -2    0.55    0.40 
  -7  -3   2    0.15    0.34 
   7   3   2    1.14    0.43 
   8   3   2    0.75    0.55 
  -8  -3   2    0.98    0.46 
   0   4   2   35.94    1.36 
   0   4   2   34.87    1.36 
   0  -4   2   36.04    1.36 
   0  -4  -2   35.99    1.36 
   0   4   2   37.11    1.28 
   0   4  -2   35.39    1.35 
   0  -4  -2   36.00    1.27 
   0   4  -2   33.89    1.30 
   1  -4   2   11.12    0.61 
  -1  -4  -2   11.32    0.59 
  -1  -4  -2   11.47    0.51 
  -1   4   2   12.82    0.64 
  -1   4   2   13.62    0.56 
   1   4  -2   13.97    0.64 
  -1   4  -2   11.90    0.53 
  -1  -4   2   14.23    0.62 
  -1  -4   2   13.74    0.54 
   1   4   2   11.73    0.62 
   1   4   2   12.24    0.51 
  -1   4  -2   11.11    0.59 
   1  -4  -2   13.51    0.61 
  -2   4   2  134.89    4.70 
   2   4  -2  138.49    4.66 
   2  -4   2  135.02    4.71 
   2  -4   2  140.28    4.44 
  -2  -4  -2  133.95    4.57 
  -2   4   2  138.82    4.45 
  -2  -4  -2  136.90    4.65 
   2  -4  -2  128.80    4.67 
  -2   4  -2  128.32    4.68 
  -2  -4   2  131.08    4.57 
  -2   4  -2  133.27    4.43 
   2   4   2  130.63    4.65 
  -2   4  -2  131.34    4.43 
   2  -4  -2  136.54    4.45 
   2   4   2  125.54    4.56 
  -2  -4   2  135.70    4.65 
  -3  -4  -2    0.97    0.23 
   3   4  -2    0.72    0.22 
  -3   4   2    0.65    0.24 
   3  -4   2    0.24    0.20 
   3   4  -2    1.03    0.27 
  -3  -4  -2    0.64    0.22 
   3   4   2    0.48    0.20 
  -3  -4   2    0.62    0.19 
   3   4   2    0.88    0.23 
   3  -4  -2    0.79    0.27 
  -3   4  -2    0.71    0.25 
  -3  -4   2    0.68    0.23 
  -4   4   2   37.91    1.80 
   4   4  -2   41.85    1.69 
   4  -4   2   37.79    1.83 
  -4  -4  -2   40.52    1.78 
   4   4  -2   40.29    1.80 
   4   4   2   37.93    1.73 
   4  -4  -2   39.38    1.85 
  -4   4  -2   38.34    1.81 
   4   4   2   38.41    1.66 
  -4  -4   2   39.61    1.71 
  -4  -4   2   40.70    1.79 
   5   4  -2    1.57    0.35 
  -5  -4  -2    1.69    0.39 
   5   4  -2    1.52    0.43 
   5  -4   2    1.56    0.45 
  -5   4   2    1.79    0.44 
   5   4   2    1.83    0.42 
  -5  -4   2    1.35    0.40 
  -5  -4   2    1.36    0.36 
   5  -4  -2    1.47    0.42 
  -5   4  -2    1.01    0.36 
   5   4   2    0.94    0.29 
  -6  -4  -2    0.27    0.29 
  -6   4   2    0.55    0.37 
   6  -4   2    0.49    0.34 
   6   4  -2    0.44    0.35 
  -6   4  -2    0.57    0.37 
  -6  -4   2    0.44    0.31 
   6  -4  -2    0.36    0.32 
   6   4   2    0.55    0.32 
   7   4  -2    0.01    0.34 
   7  -4   2    0.25    0.35 
  -7  -4  -2    0.37    0.35 
  -7   4   2    0.07    0.33 
   7   4   2    0.49    0.35 
  -7  -4   2    1.14    0.43 
  -7   4  -2    0.43    0.34 
   7  -4  -2    0.12    0.38 
   8   4   2    0.46    0.45 
   0  -5   2  414.38   13.48 
   0   5   2  392.65   13.48 
   0  -5  -2  405.27   13.38 
   0   5  -2  404.20   13.42 
   0   5  -2  410.29   13.47 
   0   5   2  408.14   13.49 
   0  -5   2  413.43   13.41 
   0  -5  -2  407.96   13.48 
  -1  -5  -2    7.72    0.40 
   1  -5   2    7.71    0.50 
  -1   5   2    7.68    0.50 
  -1   5   2    7.65    0.44 
  -1  -5  -2    7.13    0.46 
   1  -5  -2    9.89    0.50 
   1   5   2   10.12    0.56 
  -1   5  -2    9.21    0.51 
  -1  -5   2    9.67    0.44 
  -1   5  -2    9.39    0.46 
  -1  -5   2    9.79    0.51 
  -2  -5  -2  175.72    5.89 
  -2   5   2  179.60    5.97 
  -2  -5  -2  168.28    5.79 
  -2   5   2  174.38    5.70 
   2   5  -2  174.77    5.92 
   2  -5   2  175.91    5.96 
   2   5   2  168.64    5.92 
  -2  -5   2  163.23    5.86 
   2  -5  -2  170.34    5.92 
  -2   5  -2  165.49    5.92 
  -2  -5   2  167.09    5.79 
  -2   5  -2  168.99    5.69 
   3  -5   2   11.27    0.73 
  -3   5   2    9.41    0.36 
   3   5  -2    9.48    0.64 
  -3  -5  -2    9.09    0.62 
  -3  -5  -2    9.84    0.59 
  -3   5   2    9.54    0.68 
   3   5   2    8.95    0.63 
  -3  -5   2    8.43    0.57 
   3  -5  -2    8.58    0.65 
   3   5   2    9.46    0.59 
   3  -5  -2    9.18    0.35 
  -3   5  -2    8.73    0.65 
  -3  -5   2    8.67    0.62 
   4  -5   2    0.96    0.33 
   4   5  -2    0.84    0.26 
  -4  -5  -2    1.08    0.33 
  -4   5   2    0.98    0.32 
   4   5  -2    1.15    0.31 
  -4  -5  -2    0.40    0.23 
  -4  -5   2    0.83    0.26 
   4   5   2    0.75    0.26 
  -4   5  -2    0.97    0.35 
  -4  -5   2    0.77    0.28 
   4  -5  -2    0.87    0.32 
   4   5   2    1.03    0.29 
   5   5  -2    1.02    0.32 
   5   5  -2    1.31    0.38 
  -5   5   2    1.80    0.45 
   5  -5   2    1.18    0.41 
  -5  -5  -2    1.09    0.35 
  -5  -5   2    0.53    0.28 
   5   5   2    0.68    0.32 
   5   5   2    0.71    0.29 
   5  -5  -2    1.09    0.40 
  -5   5  -2    0.39    0.31 
  -5  -5   2    0.69    0.31 
  -6   5   2   11.73    1.03 
   6  -5   2   11.83    1.05 
   6   5  -2    9.38    0.91 
  -6  -5  -2   10.72    0.93 
  -6  -5   2   11.27    0.90 
   6   5   2   11.68    0.95 
  -6   5  -2   11.24    1.01 
   6  -5  -2   10.83    1.02 
   7  -5   2    0.17    0.40 
  -7  -5  -2    0.86    0.40 
   7   5  -2    0.08    0.34 
  -7   5   2    0.01    0.33 
  -7  -5   2    0.05    0.29 
   7   5   2    0.59    0.35 
  -7   5  -2    0.68    0.43 
   7  -5  -2   -0.09    0.40 
   0  -6   2    4.53    0.36 
   0   6   2    5.36    0.39 
   0   6  -2    4.47    0.37 
   0  -6  -2    5.72    0.39 
   0  -6   2    5.04    0.34 
   0   6   2    4.95    0.39 
   0   6  -2    4.78    0.34 
   0  -6  -2    5.68    0.33 
  -1  -6  -2  182.87    5.82 
  -1   6   2  173.61    5.99 
  -1   6   2  173.40    5.88 
  -1  -6  -2  176.36    5.93 
   1  -6   2  179.43    5.98 
   1   6  -2  176.21    5.99 
   1   6   2  171.44    5.99 
   1  -6  -2  164.62    5.89 
  -1  -6   2  171.73    5.92 
  -1  -6   2  168.56    5.84 
  -1   6  -2  174.21    5.88 
  -1   6  -2  167.29    5.93 
   2   6  -2   39.61    1.66 
  -2  -6  -2   38.22    1.60 
  -2   6   2   38.75    1.67 
  -2  -6  -2   38.59    1.51 
   2  -6   2   36.98    1.64 
  -2   6   2   38.38    1.45 
   2  -6  -2   40.16    1.64 
   2   6   2   38.97    1.66 
  -2  -6   2   39.67    1.60 
  -2   6  -2   39.97    1.45 
  -2   6  -2   39.57    1.65 
  -2  -6   2   39.80    1.53 
  -3  -6  -2    6.54    0.48 
   3  -6   2    5.77    0.57 
  -3   6   2    5.33    0.53 
  -3  -6  -2    6.88    0.54 
   3   6  -2    6.50    0.56 
  -3   6   2    5.55    0.29 
   3  -6  -2    5.01    0.51 
   3  -6  -2    5.64    0.29 
   3   6   2    6.27    0.54 
  -3   6  -2    5.82    0.56 
  -3  -6   2    5.88    0.47 
  -3   6  -2    5.56    0.26 
  -3   6  -2    5.74    0.26 
   3   6   2    5.89    0.47 
  -3  -6   2    5.43    0.50 
  -4   6   2    1.46    0.39 
  -4  -6  -2    1.92    0.39 
   4  -6   2    2.08    0.45 
   4   6  -2    2.63    0.46 
   4   6  -2    1.62    0.35 
  -4  -6  -2    1.73    0.36 
  -4  -6   2    1.68    0.33 
   4   6   2    1.97    0.40 
  -4   6  -2    1.96    0.43 
  -4  -6   2    2.45    0.44 
   4   6   2    1.68    0.36 
   4  -6  -2    2.24    0.49 
   5  -6   2    9.73    0.88 
  -5  -6  -2    9.58    0.81 
  -5   6   2   11.52    0.92 
   5   6  -2    9.87    0.83 
   5   6  -2    9.68    0.78 
  -5  -6   2   10.46    0.80 
  -5   6  -2   10.11    0.89 
   5  -6  -2    9.72    0.89 
   5   6   2    9.45    0.76 
   5   6   2   10.21    0.81 
  -5  -6   2    9.95    0.84 
   6  -6   2    1.21    0.51 
  -6  -6  -2    1.41    0.43 
   6   6  -2    0.72    0.32 
   6   6  -2    1.20    0.45 
  -6   6   2    1.03    0.42 
  -6  -6   2    1.73    0.47 
   6   6   2    0.88    0.37 
  -6  -6   2    2.12    0.48 
   6  -6  -2    1.20    0.49 
   6   6   2    1.01    0.41 
  -6   6  -2    1.02    0.43 
   7   6  -2    0.75    0.43 
   7  -6   2    2.68    0.71 
  -7  -6  -2    1.09    0.45 
  -7   6   2    2.99    0.69 
   7  -6  -2    2.74    0.70 
   7   6   2    1.67    0.51 
  -7   6  -2    1.47    0.55 
   0   7  -2    0.80    0.21 
   0  -7  -2    0.90    0.17 
   0   7   2    0.95    0.23 
   0  -7   2    0.98    0.21 
   0   7   2    0.68    0.19 
   0  -7   2    1.19    0.20 
   0   7  -2    1.00    0.20 
   0  -7  -2    1.29    0.24 
   1   7  -2   29.40    1.35 
  -1   7   2   27.98    1.34 
  -1  -7  -2   29.28    1.30 
   1  -7   2   30.03    1.34 
  -1  -7  -2   29.56    1.19 
  -1   7   2   29.15    1.26 
  -1   7  -2   31.52    1.27 
  -1  -7   2   32.01    1.24 
   1  -7  -2   30.55    1.27 
  -1   7  -2   32.95    1.34 
   1   7   2   31.63    1.38 
  -1  -7   2   32.11    1.30 
   2   7  -2   32.73    1.47 
  -2  -7  -2   31.32    1.29 
  -2   7   2   32.44    1.27 
   2  -7   2   29.93    1.43 
  -2  -7  -2   31.77    1.39 
  -2   7   2   31.88    1.47 
  -2  -7   2   32.22    1.32 
  -2   7  -2   32.11    1.25 
  -2  -7   2   31.27    1.38 
  -2   7  -2   31.07    1.43 
   2   7   2   32.60    1.47 
   2  -7  -2   32.86    1.43 
  -3   7   2   54.02    1.92 
   3  -7   2   54.90    2.32 
  -3  -7  -2   55.41    2.23 
  -3   7   2   54.50    2.31 
  -3  -7  -2   53.36    2.12 
   3   7  -2   52.71    2.26 
  -3  -7   2   54.34    2.14 
   3  -7  -2   52.82    2.27 
   3   7   2   55.54    2.14 
   3   7   2   56.20    2.29 
  -3   7  -2   55.69    2.30 
  -3  -7   2   52.11    2.20 
  -3   7  -2   56.08    1.91 
  -4   7   2    8.72    0.78 
  -4  -7  -2   10.34    0.70 
   4   7  -2    8.93    0.72 
  -4  -7  -2   10.75    0.77 
   4   7  -2    7.53    0.68 
   4  -7   2    8.86    0.80 
   4  -7  -2    8.37    0.75 
  -4  -7   2    7.83    0.63 
  -4   7  -2    9.81    0.79 
   4   7   2    8.84    0.72 
   4   7   2    8.96    0.66 
  -4  -7   2    8.83    0.71 
  -5  -7  -2    7.69    0.75 
   5  -7   2    8.22    0.82 
   5   7  -2    8.16    0.75 
  -5   7   2    7.65    0.79 
   5   7  -2    7.42    0.69 
   5   7   2    7.07    0.69 
   5   7   2    7.48    0.69 
  -5  -7   2    8.43    0.70 
   5  -7  -2    7.52    0.83 
  -5  -7   2    8.53    0.76 
  -5   7  -2    7.41    0.81 
  -6  -7  -2    0.25    0.31 
   6   7  -2    0.34    0.35 
  -6   7   2    0.64    0.37 
   6  -7   2    0.83    0.40 
   6   7  -2    0.24    0.29 
   6   7   2    0.67    0.37 
   6   7   2    0.71    0.33 
  -6  -7   2    0.87    0.42 
  -6  -7   2    0.31    0.35 
  -6   7  -2    1.04    0.41 
   6  -7  -2    1.48    0.53 
   7   7  -2    1.03    0.49 
   7  -7   2    0.27    0.39 
  -7  -7  -2    1.10    0.44 
  -7   7   2    0.61    0.42 
   7  -7  -2    0.40    0.45 
  -7   7  -2    0.16    0.39 
   0   8  -2    1.33    0.24 
   0  -8   2    1.11    0.25 
   0  -8   2    1.45    0.24 
   0   8   2    1.02    0.25 
   0   8  -2    1.19    0.25 
   0  -8  -2    1.57    0.24 
   0   8   2    1.47    0.28 
   0  -8  -2    1.42    0.28 
  -1  -8  -2  180.76    6.15 
  -1  -8  -2  174.38    6.00 
  -1   8   2  180.78    6.22 
  -1   8   2  179.96    6.11 
   1   8  -2  176.33    6.22 
   1  -8   2  184.09    6.19 
  -1   8  -2  173.37    6.09 
  -1  -8   2  179.37    6.06 
   1  -8  -2  173.54    6.09 
   1   8   2  171.30    6.22 
  -1   8  -2  174.81    6.15 
  -1  -8   2  174.96    6.12 
   1  -8  -2  180.08    6.19 
   2   8  -2    8.89    0.67 
   2  -8   2    8.05    0.62 
  -2  -8  -2    9.00    0.53 
  -2  -8  -2    7.40    0.58 
  -2   8   2    8.96    0.52 
  -2   8   2    7.68    0.64 
  -2   8  -2    8.81    0.64 
  -2  -8   2   10.05    0.63 
  -2  -8   2    9.25    0.56 
   2   8   2    7.99    0.66 
   2  -8  -2    9.03    0.63 
  -2   8  -2    8.78    0.52 
  -3  -8  -2   11.37    0.74 
  -3   8   2    9.59    0.51 
   3   8  -2    8.59    0.72 
  -3   8   2   10.13    0.77 
   3  -8   2   10.00    0.77 
  -3  -8  -2   10.70    0.65 
   3  -8  -2    8.33    0.71 
  -3  -8   2    9.43    0.69 
  -3  -8   2    9.47    0.63 
  -3   8  -2    8.88    0.74 
   3   8   2    9.94    0.64 
   3   8   2   10.42    0.77 
  -4  -8  -2    2.98    0.50 
  -4   8   2    2.44    0.51 
   4  -8   2    2.46    0.53 
   4   8  -2    3.72    0.59 
   4   8  -2    2.53    0.47 
  -4  -8  -2    2.34    0.41 
   4   8   2    2.36    0.40 
   4   8   2    2.89    0.52 
  -4  -8   2    4.10    0.46 
   4  -8  -2    3.15    0.55 
  -4  -8   2    3.52    0.53 
  -4   8  -2    2.44    0.48 
  -5  -8  -2    5.78    0.65 
  -5  -8  -2    4.08    0.58 
  -5   8   2    3.99    0.69 
   5   8  -2    4.80    0.69 
   5   8  -2    4.33    0.66 
   5  -8   2    4.90    0.75 
  -5  -8   2    5.37    0.64 
   5   8   2    5.41    0.71 
  -5  -8   2    4.29    0.59 
   5   8   2    5.60    0.61 
   5  -8  -2    6.22    0.83 
  -5   8  -2    4.57    0.71 
  -6   8   2    0.89    0.42 
  -6  -8  -2    0.99    0.42 
   6  -8   2    1.16    0.46 
   6   8  -2    1.80    0.47 
   6   8  -2    1.54    0.49 
   6   8   2    0.98    0.41 
  -6  -8   2    1.53    0.47 
  -6   8  -2    0.64    0.43 
   6  -8  -2    1.18    0.48 
   0   9  -2   72.90    2.85 
   0  -9   2   74.43    2.75 
   0  -9  -2   74.92    2.72 
   0  -9   2   73.21    2.80 
   0   9  -2   73.43    2.77 
   0   9   2   74.97    2.86 
   0   9   2   74.72    2.85 
   0  -9  -2   74.28    2.83 
  -1  -9  -2    8.19    0.50 
   1   9  -2    7.63    0.62 
  -1   9   2    7.33    0.55 
  -1  -9  -2    7.52    0.57 
   1  -9   2    7.56    0.57 
  -1   9   2    7.53    0.61 
   1  -9  -2    7.72    0.59 
  -1  -9   2    7.93    0.53 
  -1   9  -2    8.54    0.57 
   1   9   2    8.36    0.64 
  -1   9  -2    7.57    0.58 
   1  -9  -2    7.27    0.53 
  -1  -9   2    7.62    0.55 
  -2   9   2   33.23    1.64 
   2  -9   2   36.20    1.65 
   2   9  -2   33.97    1.66 
  -2   9   2   35.27    1.47 
  -2  -9  -2   34.29    1.44 
  -2  -9  -2   33.76    1.56 
  -2  -9   2   35.65    1.50 
  -2   9  -2   35.68    1.46 
   2   9   2   36.34    1.70 
   2  -9  -2   35.19    1.59 
  -2  -9   2   38.00    1.59 
  -2   9  -2   38.93    1.67 
  -3  -9  -2   39.68    1.76 
   3  -9   2   37.97    1.83 
  -3  -9  -2   35.76    1.61 
   3   9  -2   41.62    1.88 
  -3   9   2   38.67    1.85 
  -3  -9   2   38.68    1.73 
   3  -9  -2   37.37    1.79 
  -3  -9   2   38.10    1.65 
   3   9   2   40.66    1.87 
  -3   9  -2   37.95    1.83 
  -4   9   2    1.31    0.41 
   4   9  -2    1.21    0.39 
   4  -9   2    1.34    0.43 
  -4  -9  -2    2.00    0.38 
  -4  -9  -2    1.57    0.40 
   4   9   2    1.89    0.45 
  -4  -9   2    2.52    0.46 
   4   9   2    2.54    0.43 
   4  -9  -2    2.12    0.49 
  -4   9  -2    2.29    0.49 
  -4  -9   2    2.00    0.39 
   5   9  -2    9.10    0.81 
  -5  -9  -2    8.34    0.79 
   5   9  -2    7.35    0.79 
   5  -9   2   10.41    0.97 
  -5   9   2    8.67    0.89 
   5   9   2    8.02    0.78 
   5  -9  -2    8.19    0.84 
  -5   9  -2    8.79    0.91 
  -5  -9   2    7.15    0.76 
   6   9  -2    0.28    0.37 
  -6   9   2    1.11    0.46 
   6  -9   2    0.75    0.45 
   6   9  -2    1.35    0.46 
  -6  -9  -2    1.07    0.43 
   6   9   2    1.18    0.42 
  -6   9  -2    1.53    0.54 
   6  -9  -2    1.02    0.49 
   0 -10  -2    1.85    0.29 
   0  10  -2    1.18    0.32 
   0  10   2    2.05    0.37 
   0 -10   2    1.22    0.27 
   0  10   2    2.04    0.40 
   0  10  -2    1.82    0.32 
   0 -10   2    1.52    0.31 
   0 -10  -2    1.70    0.34 
   1 -10   2   23.31    1.18 
  -1 -10  -2   24.73    1.18 
  -1  10   2   24.20    1.16 
   1  10  -2   24.91    1.27 
  -1  10   2   24.44    1.24 
  -1 -10  -2   24.21    1.05 
   1 -10   2   25.13    1.17 
   1 -10  -2   22.31    1.10 
  -1  10  -2   20.71    1.11 
   1 -10  -2   21.72    1.16 
  -1 -10   2   20.73    1.10 
  -1 -10   2   22.04    1.08 
   1  10   2   21.78    1.22 
  -1  10  -2   21.62    1.15 
  -2  10   2   31.12    1.30 
   2 -10   2   29.80    1.44 
  -2  10   2   30.08    1.49 
   2  10  -2   30.25    1.50 
  -2 -10  -2   30.54    1.40 
  -2 -10  -2   30.04    1.26 
  -2  10  -2   27.67    1.27 
   2  10   2   27.98    1.48 
  -2 -10   2   26.54    1.33 
  -2 -10   2   26.07    1.27 
  -2  10  -2   27.03    1.41 
   2 -10  -2   25.26    1.34 
  -3 -10  -2    3.82    0.54 
   3  10  -2    2.79    0.53 
  -3  10   2    3.58    0.57 
   3 -10   2    4.70    0.63 
  -3  10  -2    4.32    0.63 
  -3 -10   2    3.78    0.48 
  -3 -10   2    3.13    0.47 
   3 -10  -2    4.74    0.62 
   3  10   2    2.66    0.53 
   4  10  -2   10.31    0.89 
  -4 -10  -2   11.08    0.85 
  -4  10   2   12.27    1.00 
   4 -10   2   11.23    0.95 
   4  10   2    8.01    0.84 
  -4  10  -2   11.45    0.93 
   4 -10  -2    9.25    0.86 
  -4 -10   2    9.14    0.79 
  -5 -10  -2    0.87    0.38 
  -5  10   2    1.10    0.45 
   5 -10   2    0.37    0.35 
   5  10  -2    0.84    0.41 
   5  10  -2    1.21    0.40 
  -5 -10   2    0.43    0.49 
   5  10   2    1.26    0.44 
   5 -10  -2    0.47    0.39 
  -5  10  -2    0.46    0.37 
   6  10  -2    0.11    0.34 
   6 -10   2   -0.40    0.31 
  -6  10   2    0.22    0.36 
   6  10   2   -0.01    0.30 
  -6  10  -2   -0.03    0.31 
   6 -10  -2    0.35    0.39 
   0 -11  -2   78.74    3.11 
   0 -11   2   82.47    3.11 
   0  11  -2   80.08    3.17 
   0 -11   2   78.62    3.04 
   0  11   2   78.82    3.15 
   0  11  -2   82.95    3.09 
   0  11   2   82.33    3.19 
   0 -11  -2   80.47    2.99 
  -1 -11  -2   14.98    0.92 
   1 -11   2   16.62    0.96 
  -1 -11  -2   15.67    0.81 
  -1  11   2   16.16    0.94 
   1 -11   2   16.08    0.91 
   1  11  -2   14.25    0.98 
  -1  11   2   17.15    1.01 
   1 -11  -2   15.11    0.87 
   1  11   2   15.56    1.03 
  -1 -11   2   15.01    0.89 
   1 -11  -2   14.66    0.94 
  -1 -11   2   13.97    0.84 
  -1  11  -2   15.01    0.93 
  -1  11  -2   15.55    0.92 
  -2 -11  -2   33.59    1.57 
  -2  11   2   36.44    1.72 
   2  11  -2   35.30    1.73 
   2 -11   2   36.39    1.66 
  -2  11   2   34.81    1.49 
  -2  11  -2   30.22    1.45 
  -2 -11   2   31.25    1.47 
   2 -11  -2   29.47    1.52 
  -2 -11   2   31.82    1.52 
   2  11   2   30.72    1.67 
  -2  11  -2   33.33    1.62 
  -3 -11  -2    0.12    0.22 
  -3  11   2    0.34    0.31 
   3 -11   2    0.74    0.37 
   3  11  -2    0.10    0.30 
  -3 -11   2    0.30    0.23 
  -3 -11   2    0.46    0.27 
   3 -11  -2    0.72    0.31 
  -3  11  -2    0.83    0.38 
   3  11   2    0.65    0.33 
  -4  11   2    1.73    0.52 
  -4 -11  -2    1.97    0.44 
   4  11  -2    0.65    0.40 
   4 -11   2    1.77    0.49 
   4  11   2    1.28    0.43 
  -4  11  -2    2.26    0.54 
   4 -11  -2    1.97    0.47 
   5  11  -2    1.18    0.47 
  -5  11   2    1.70    0.52 
   5 -11   2    1.37    0.53 
   5 -11  -2    0.90    0.45 
  -5  11  -2    0.92    0.45 
   5  11   2    1.21    0.45 
   6 -11   2    2.53    0.67 
   6  11  -2    3.07    0.64 
  -6  11  -2    4.18    0.90 
   6  11   2    2.90    0.65 
   6 -11  -2    3.58    0.74 
   0  12   2    8.83    0.74 
   0 -12   2   10.07    0.69 
   0 -12   2    9.56    0.71 
   0 -12  -2    9.75    0.64 
   0  12  -2    9.77    0.72 
   0  12  -2   10.85    0.82 
   0 -12  -2    8.15    0.76 
  -1 -12  -2    9.57    0.71 
  -1  12   2    7.15    0.67 
   1 -12   2    9.26    0.70 
  -1  12   2    7.41    0.64 
   1 -12   2    7.94    0.63 
   1  12  -2    8.23    0.75 
   1  12   2    5.87    0.65 
   1 -12  -2    6.19    0.56 
  -1 -12   2    6.52    0.58 
   1 -12  -2    5.75    0.61 
  -1 -12   2    5.85    0.54 
  -1  12  -2    7.01    0.62 
  -1  12  -2    6.88    0.63 
  -2  12   2   17.79    1.16 
   2 -12   2   16.43    1.08 
  -2 -12  -2   16.25    1.04 
   2  12  -2   15.65    1.14 
  -2  12   2   16.97    0.98 
   2 -12  -2   20.31    1.13 
  -2  12  -2   18.40    1.00 
   2  12   2   19.15    1.22 
  -2 -12   2   18.47    1.01 
  -2 -12   2   18.22    1.05 
   2 -12  -2   18.25    1.13 
  -2  12  -2   20.16    1.17 
  -3 -12  -2   -0.01    0.23 
   3 -12   2   -0.09    0.27 
   3  12  -2   -0.12    0.26 
  -3  12   2    0.43    0.30 
   3 -12  -2    0.59    0.32 
   3  12   2    0.47    0.35 
  -3  12  -2    0.52    0.30 
  -4 -12  -2   11.45    0.94 
  -4  12   2   10.33    1.01 
   4  12  -2   11.88    1.05 
   4 -12   2   12.51    1.05 
  -4  12  -2   13.28    1.05 
   4  12   2    9.63    0.95 
   4 -12  -2   12.21    1.01 
   5  12  -2    4.27    0.74 
  -5  12   2    4.34    0.79 
   5 -12   2    3.94    0.74 
   5 -12  -2    3.19    0.67 
   5  12   2    4.90    0.79 
  -5  12  -2    4.74    0.80 
   6  12  -2   -0.05    0.39 
   6  12   2    0.42    0.41 
   0 -13  -2   28.14    1.46 
   0  13   2   27.00    1.50 
   0 -13   2   29.44    1.40 
   0  13  -2   27.88    1.51 
   0 -13   2   27.39    1.40 
   1 -13   2   15.97    1.00 
  -1  13   2   16.87    1.10 
  -1 -13  -2   16.12    1.02 
   1  13  -2   16.29    1.14 
  -1  13   2   16.06    1.03 
   1 -13   2   16.92    1.05 
  -1 -13   2   16.87    0.98 
   1 -13  -2   17.60    1.09 
   1 -13  -2   16.51    1.06 
  -1  13  -2   16.44    1.03 
  -1 -13   2   15.46    0.98 
  -1  13  -2   16.96    1.05 
   1  13   2   16.72    1.15 
   2  13  -2    7.44    0.79 
   2 -13   2    8.89    0.78 
  -2 -13  -2    9.32    0.75 
   2 -13   2    7.34    0.70 
  -2  13   2    7.29    0.78 
   2 -13  -2    7.00    0.67 
   2 -13  -2    8.47    0.77 
   2  13   2    8.93    0.87 
  -2  13  -2    6.78    0.71 
  -3  13   2    9.02    0.90 
  -3 -13  -2   10.46    0.85 
   3  13  -2    9.73    0.97 
   3 -13   2    9.71    0.89 
  -3  13  -2   10.30    0.90 
   3 -13  -2    8.79    0.80 
   3  13   2    9.06    0.90 
   4 -13   2    0.26    0.31 
   4  13  -2    0.49    0.39 
  -4  13   2    0.30    0.30 
   4 -13  -2   -0.07    0.28 
   4  13   2    0.27    0.33 
  -4  13  -2    0.00    0.26 
   5  13  -2    0.10    0.40 
   5 -13   2    0.44    0.43 
  -5  13   2    0.25    0.40 
   5 -13  -2    0.98    0.43 
   5  13   2    1.40    0.51 
  -5  13  -2    0.49    0.39 
   0 -14   2   -0.21    0.19 
   0  14   2   -0.05    0.27 
   0 -14  -2    0.01    0.22 
   0  14  -2    0.02    0.27 
   0 -14   2    0.06    0.23 
   1 -14   2   21.20    1.21 
   1 -14   2   19.96    1.22 
  -1  14   2   21.24    1.26 
   1  14  -2   20.73    1.34 
  -1  14   2   22.11    1.32 
  -1 -14  -2   21.25    1.26 
   1 -14  -2   22.44    1.30 
   1  14   2   21.76    1.37 
  -1  14  -2   21.81    1.27 
  -1  14  -2   21.17    1.24 
  -2 -14  -2    1.91    0.43 
   2  14  -2    0.87    0.40 
  -2  14   2    1.65    0.46 
   2 -14   2    1.12    0.36 
   2 -14   2    1.10    0.40 
   2  14   2    0.95    0.43 
  -2  14  -2    1.49    0.41 
   2 -14  -2    1.11    0.39 
   3  14  -2    0.39    0.36 
  -3  14   2    0.72    0.37 
   3 -14   2    0.73    0.39 
   3 -14  -2    0.59    0.39 
   3  14   2    1.25    0.49 
   3 -14  -2    0.18    0.30 
  -3  14  -2    0.07    0.31 
   4  14  -2    1.57    0.53 
   4 -14   2    1.29    0.50 
  -4  14   2    0.45    0.39 
   4 -14  -2    0.79    0.40 
   4  14   2    1.80    0.59 
  -4  14  -2    0.98    0.46 
   5 -14   2    1.71    0.58 
   5 -14  -2    1.85    0.55 
   0  15   2    4.50    0.69 
   0 -15  -2    5.21    0.62 
   0  15  -2    4.05    0.65 
  -1  15   2    3.78    0.61 
   1 -15   2    3.19    0.53 
  -1 -15  -2    3.17    0.55 
   1  15  -2    2.62    0.57 
  -1  15   2    2.84    0.54 
  -1  15  -2    3.44    0.58 
   1 -15  -2    3.42    0.59 
   1  15   2    4.10    0.71 
  -1  15  -2    2.99    0.55 
   2 -15   2    0.31    0.30 
   2 -15   2    0.58    0.31 
   2  15  -2   -0.21    0.26 
  -2  15   2   -0.02    0.28 
   2  15   2   -0.01    0.32 
  -2  15  -2    0.11    0.27 
   2 -15  -2   -0.05    0.27 
   3  15  -2   11.71    1.10 
   3 -15   2    8.31    0.88 
  -3  15   2    9.01    0.95 
   3 -15   2    9.06    0.89 
   3  15   2    9.03    0.97 
  -3  15  -2    9.13    0.93 
   3 -15  -2    8.17    0.87 
  -4  15   2    0.79    0.46 
   4 -15   2    0.81    0.42 
  -4  15  -2    0.42    0.40 
   0 -16  -2    0.60    0.32 
   0  16   2    0.01    0.32 
   0  16  -2    0.01    0.32 
  -1  16   2   10.70    0.98 
   1  16  -2   12.71    1.11 
  -1  16   2   13.33    1.01 
   1  16   2   10.97    1.05 
  -1  16  -2   11.41    0.96 
   1 -16  -2   12.50    0.98 
   2 -16   2    3.94    0.65 
  -2  16   2    5.94    0.85 
   2  16  -2    4.88    0.82 
  -2  16  -2    3.57    0.63 
   2 -16  -2    3.95    0.67 
   2  16   2    4.56    0.79 
   3 -16   2    0.23    0.31 
  -3  16   2    0.78    0.46 
   3 -16  -2    0.76    0.42 
  -3  16  -2    0.53    0.37 
   4 -16   2    0.99    0.76 
   0  17  -2   12.46    1.08 
   0  17   2    9.97    0.99 
   1  17  -2   -0.20    0.35 
   1  17   2   -0.22    0.28 
   1 -17  -2    0.28    0.30 
  -2  17   2    2.01    0.56 
   2 -17  -2    1.53    0.47 
   3 -17   2    0.82    0.53 
   0  18  -2    0.47    0.39 
   0  18   2    0.53    0.40 
  -2  18   2    3.15    0.75 
   2 -18  -2    2.61    0.68 
   0   0  -3    0.05    0.03 
   0   0  -3    0.02    0.04 
   0   0   3   -0.01    0.03 
   0   0   3    0.04    0.03 
   0   0   3    0.21    0.06 
   0   0  -3    0.08    0.05 
  -1   0  -3  224.88    7.22 
   1   0  -3  224.81    7.24 
  -1   0   3  220.85    7.23 
  -1   0   3  214.08    7.28 
   1   0   3  224.13    7.22 
   1   0  -3  206.76    7.22 
   1   0   3  218.53    7.25 
   1   0  -3  217.43    7.23 
  -1   0  -3  220.99    7.28 
  -1   0   3  216.69    7.22 
  -1   0  -3  220.83    7.25 
   2   0  -3  144.31    4.75 
  -2   0  -3  144.60    4.90 
   2   0   3  145.22    4.87 
   2   0   3  146.48    4.75 
   2   0  -3  135.78    4.89 
  -2   0   3  136.42    4.83 
  -2   0   3  139.24    4.89 
   3   0   3  118.67    4.30 
   3   0  -3  120.27    4.09 
  -3   0   3  120.41    4.27 
  -3   0  -3  119.79    4.32 
   3   0  -3  122.12    4.36 
  -3   0   3  117.75    4.33 
   3   0   3  123.17    4.09 
   4   0   3   18.29    1.04 
   4   0  -3   17.31    1.05 
   4   0  -3   17.87    0.79 
  -4   0  -3   18.25    1.04 
  -4   0   3   17.37    0.99 
   4   0   3   19.41    0.80 
   5   0  -3    0.65    0.32 
  -5   0  -3    0.48    0.28 
   5   0   3    0.25    0.25 
  -5   0   3    0.26    0.24 
  -6   0   3    3.05    0.58 
   6   0  -3    2.94    0.60 
  -6   0  -3    2.02    0.49 
   6   0   3    3.34    0.61 
   7   0  -3    0.74    0.43 
   7   0   3    0.81    0.40 
  -7   0   3    0.16    0.33 
  -7   0  -3    0.94    0.43 
  -8   0   3    0.02    0.39 
   0   1   3   73.08    2.42 
   0  -1  -3   70.55    2.47 
   0  -1   3   73.05    2.47 
   0  -1   3   72.60    2.41 
   0  -1   3   72.15    2.48 
   0  -1  -3   72.23    2.41 
   0  -1  -3   73.70    2.47 
   0   1  -3   73.51    2.47 
   0   1   3   76.58    2.47 
   0  -1  -3   72.60    2.47 
   0   1  -3   75.25    2.49 
   0  -1   3   72.34    2.47 
   0   1  -3   73.70    2.41 
   0   1  -3   70.33    2.47 
  -1   1   3   39.40    1.45 
  -1   1   3   38.81    1.50 
  -1   1   3   39.57    1.51 
   1   1  -3   39.07    1.44 
  -1  -1  -3   39.66    1.52 
   1  -1   3   37.83    1.44 
  -1  -1  -3   38.22    1.46 
   1   1  -3   39.07    1.49 
   1  -1   3   38.27    1.51 
   1   1   3   45.96    1.51 
  -1  -1   3   46.78    1.46 
  -1  -1   3   45.67    1.54 
  -1   1  -3   45.39    1.53 
   1  -1  -3   46.44    1.54 
   1   1   3   46.89    1.48 
  -1   1  -3   44.85    1.45 
   2  -1   3  119.93    3.94 
   2   1  -3  113.57    4.13 
  -2  -1  -3  121.61    4.13 
  -2   1   3  114.82    4.13 
  -2   1   3  113.94    3.95 
   2  -1   3  118.24    4.13 
  -2   1   3  115.34    4.09 
   2   1  -3  116.28    4.02 
  -2  -1   3  115.27    4.05 
  -2   1  -3  120.54    4.14 
  -2   1  -3  125.66    3.94 
   2   1   3  120.23    4.09 
  -2  -1   3  117.51    4.13 
   2   1   3  125.98    4.03 
   2  -1  -3  115.41    3.95 
   2  -1  -3  118.11    4.15 
   2  -1  -3  117.79    3.96 
  -3   1   3   12.89    0.74 
   3   1  -3   13.40    0.79 
   3  -1   3   11.33    0.53 
  -3  -1  -3   10.85    0.72 
   3   1  -3   13.27    0.63 
   3  -1   3   12.52    0.77 
  -3   1   3   11.45    0.75 
   3  -1  -3   14.47    0.57 
  -3   1  -3   13.88    0.55 
  -3  -1   3   13.95    0.73 
  -3  -1   3   15.17    0.81 
  -3   1  -3   14.31    0.80 
   3   1   3   14.18    0.76 
   3  -1  -3   14.12    0.80 
   3   1   3   13.84    0.64 
  -4  -1  -3   10.65    0.77 
   4  -1   3   10.43    0.49 
   4   1  -3   11.62    0.61 
  -4   1   3   10.97    0.75 
   4  -1   3   11.43    0.80 
   4   1  -3   10.41    0.78 
  -4  -1   3    9.81    0.71 
   4  -1  -3   12.32    0.85 
   4   1   3   11.01    0.75 
  -4   1  -3   10.57    0.78 
  -4  -1   3   11.00    0.78 
   4   1   3   10.60    0.59 
   4  -1  -3   11.42    0.52 
   5  -1   3    7.81    0.76 
  -5   1   3    7.76    0.70 
  -5  -1  -3    7.92    0.72 
   5   1  -3    9.17    0.79 
   5   1  -3    7.37    0.51 
   5   1   3    8.91    0.75 
  -5  -1   3    8.30    0.71 
   5  -1  -3    8.16    0.76 
  -5   1  -3    8.32    0.77 
  -6  -1  -3    7.03    0.76 
   6   1  -3    7.93    0.85 
   6  -1   3    6.58    0.79 
  -6   1   3    9.22    0.85 
   6   1   3    7.48    0.81 
   6  -1  -3    7.95    0.85 
  -6   1  -3   10.07    0.92 
  -6  -1   3    8.97    0.81 
   7  -1   3    0.81    0.44 
  -7  -1  -3    1.27    0.48 
   7   1  -3    1.20    0.50 
  -7   1   3    1.76    0.53 
   7  -1  -3    1.21    0.52 
   7   1   3    0.53    0.37 
  -7   1  -3    1.09    0.46 
  -7  -1   3    0.39    0.34 
  -8   1   3    1.32    0.59 
  -8  -1   3    1.12    0.46 
   0   2  -3  179.69    5.91 
   0  -2  -3  172.26    5.91 
   0   2   3  174.88    5.91 
   0  -2   3  183.32    5.83 
   0   2   3  173.74    5.92 
   0  -2  -3  179.22    5.84 
   0  -2  -3  180.98    5.82 
   0   2  -3  176.11    5.83 
   0   2   3  179.44    5.82 
   0  -2   3  177.64    5.93 
   1  -2   3  286.75    9.26 
  -1  -2  -3  279.33    9.35 
  -1   2   3  273.36    9.36 
   1   2  -3  280.15    9.34 
  -1  -2  -3  296.38    9.27 
  -1   2   3  286.39    9.28 
   1  -2   3  281.47    9.37 
   1   2  -3  287.69    9.25 
  -1   2  -3  284.19    9.26 
   1   2   3  290.08    9.27 
  -1   2  -3  282.12    9.26 
   1  -2  -3  280.44    9.35 
  -1  -2   3  274.98    9.25 
  -1   2  -3  278.52    9.35 
   1   2   3  282.92    9.35 
   1  -2  -3  277.61    9.27 
  -1  -2   3  272.71    9.36 
   1   2   3  284.19    9.26 
  -2  -2  -3  130.59    4.64 
   2  -2   3  134.30    4.43 
   2  -2   3  128.83    4.65 
   2   2  -3  130.18    4.57 
  -2   2   3  132.97    4.45 
  -2   2   3  124.96    4.62 
  -2  -2   3  136.76    4.65 
   2  -2  -3  132.51    4.45 
   2   2   3  134.70    4.58 
   2  -2  -3  137.15    4.45 
  -2   2  -3  132.25    4.65 
   2  -2  -3  136.18    4.67 
  -2   2  -3  136.58    4.42 
  -2  -2   3  134.71    4.56 
  -2   2  -3  138.85    4.43 
   2   2   3  140.30    4.59 
   3  -2   3   45.74    1.59 
   3   2  -3   45.50    1.92 
  -3   2   3   44.84    1.89 
  -3  -2  -3   45.30    1.89 
   3   2  -3   45.06    1.78 
   3  -2   3   47.52    1.94 
  -3  -2   3   47.81    1.84 
   3   2   3   47.78    1.79 
   3   2   3   47.32    1.87 
   3  -2  -3   46.03    1.94 
  -3  -2   3   47.48    1.92 
   3  -2  -3   47.62    1.62 
  -3   2  -3   47.02    1.59 
   3  -2  -3   47.29    1.62 
  -3   2  -3   48.68    1.94 
  -4   2   3   40.59    1.80 
   4  -2   3   39.77    1.36 
   4   2  -3   39.12    1.60 
   4  -2   3   39.78    1.82 
   4   2  -3   38.01    1.80 
  -4  -2  -3   39.75    1.78 
  -4  -2   3   39.40    1.72 
   4   2   3   40.74    1.61 
   4   2   3   41.06    1.77 
   4  -2  -3   40.73    1.85 
   4  -2  -3   39.71    1.40 
  -4  -2   3   39.24    1.81 
  -4   2  -3   40.31    1.83 
  -5  -2  -3   10.10    0.83 
   5   2  -3    9.91    0.65 
   5   2  -3   10.67    0.87 
   5  -2   3   10.27    0.88 
  -5   2   3   11.26    0.85 
   5   2   3   10.96    0.66 
  -5   2  -3    9.87    0.86 
   5   2   3   10.03    0.83 
   5  -2  -3   11.67    0.91 
  -5  -2   3   12.76    0.86 
  -5  -2   3   12.17    0.90 
   6   2  -3    0.28    0.30 
   6  -2   3    0.10    0.33 
  -6  -2  -3    0.38    0.32 
  -6   2   3    0.44    0.34 
  -6  -2   3    0.35    0.29 
  -6   2  -3    0.70    0.36 
   6  -2  -3    0.45    0.34 
   6   2   3    0.40    0.32 
   7  -2   3    0.77    0.44 
  -7   2   3    0.61    0.41 
   7   2  -3    0.41    0.40 
  -7  -2  -3    0.56    0.38 
  -7  -2   3    0.47    0.36 
   7   2   3    0.42    0.40 
  -7   2  -3    0.27    0.32 
   7  -2  -3    0.26    0.34 
   8   2   3   -0.08    0.42 
  -8  -2   3    0.24    0.38 
   0   3  -3  224.58    7.35 
   0  -3   3  229.00    7.45 
   0   3   3  219.39    7.44 
   0   3  -3  224.98    7.42 
   0  -3  -3  221.82    7.44 
   0   3   3  215.26    7.42 
   0  -3   3  228.33    7.35 
   0  -3  -3  220.81    7.32 
   0   3   3  225.16    7.32 
   1   3  -3  178.04    5.82 
  -1  -3  -3  165.92    5.93 
   1  -3   3  175.00    5.85 
   1  -3   3  168.51    5.96 
   1   3  -3  174.16    5.95 
  -1  -3  -3  173.13    5.82 
  -1   3   3  176.87    5.97 
  -1   3   3  174.49    5.86 
   1   3   3  177.15    5.96 
   1   3   3  178.79    5.81 
  -1   3  -3  179.11    5.86 
   1   3   3  179.71    5.82 
   1  -3  -3  183.80    5.93 
  -1  -3   3  183.68    5.83 
  -1   3  -3  175.99    5.93 
  -1  -3   3  177.72    5.95 
  -2   3   3   82.31    3.08 
   2  -3   3   81.71    3.09 
  -2  -3  -3   84.09    2.99 
  -2  -3  -3   84.37    3.07 
  -2   3   3   81.64    2.87 
   2   3  -3   84.19    3.03 
  -2   3  -3   87.12    3.10 
   2   3   3   86.56    3.00 
  -2   3  -3   88.39    2.85 
   2   3   3   88.40    3.05 
   2  -3  -3   88.07    2.88 
   2  -3  -3   81.84    3.08 
  -2   3  -3   87.44    2.85 
  -2  -3   3   85.91    3.08 
  -2  -3   3   87.38    2.97 
  -3  -3  -3   72.16    2.66 
   3  -3   3   71.68    2.70 
   3   3  -3   71.22    2.67 
   3   3  -3   72.58    2.56 
  -3   3   3   70.03    2.66 
   3  -3  -3   68.96    2.31 
   3   3   3   66.85    2.55 
   3   3   3   64.98    2.57 
  -3  -3   3   72.08    2.57 
   3  -3  -3   68.44    2.31 
   3  -3  -3   65.49    2.66 
  -3   3  -3   67.49    2.67 
  -3  -3   3   63.25    2.62 
  -4  -3  -3   54.69    2.28 
  -4   3   3   51.24    2.26 
   4   3  -3   54.19    2.12 
   4   3  -3   54.07    2.30 
   4  -3   3   53.23    2.32 
   4   3   3   53.59    2.22 
  -4  -3   3   54.92    2.19 
  -4   3  -3   53.23    2.31 
  -4  -3   3   56.08    2.31 
   4   3   3   54.29    2.12 
   4  -3  -3   54.92    2.34 
  -5   3   3   -0.02    0.26 
  -5  -3  -3    0.56    0.30 
   5   3  -3    0.69    0.35 
   5   3  -3    0.29    0.21 
   5  -3   3    0.11    0.25 
  -5  -3   3    0.70    0.32 
   5   3   3    0.92    0.26 
  -5   3  -3    1.02    0.38 
   5   3   3    0.64    0.30 
   5  -3  -3    0.60    0.33 
  -5  -3   3    1.19    0.33 
   6  -3   3    0.36    0.34 
   6   3  -3    0.48    0.34 
  -6   3   3    0.49    0.35 
  -6  -3  -3    0.95    0.38 
  -6   3  -3    0.46    0.37 
   6   3   3    0.87    0.36 
   6  -3  -3    0.58    0.35 
  -6  -3   3    0.22    0.28 
   7  -3   3    2.00    0.61 
   7   3  -3    1.44    0.53 
  -7   3   3    1.31    0.48 
  -7  -3  -3    1.49    0.47 
   7   3   3    1.82    0.52 
   7  -3  -3    0.81    0.45 
  -7  -3   3    0.83    0.41 
  -7   3  -3    1.71    0.56 
   8   3   3   -0.02    0.36 
   0   4  -3  295.30    9.94 
   0  -4  -3  298.45    9.96 
   0   4  -3  298.21    9.87 
   0  -4  -3  300.32    9.84 
   0   4   3  299.78    9.96 
   0  -4   3  301.52    9.97 
   0  -4   3  306.28    9.92 
   0   4   3  304.82    9.84 
   0   4   3  292.74    9.97 
  -1  -4  -3  128.95    4.38 
   1   4  -3  125.14    4.39 
  -1   4   3  127.12    4.31 
   1  -4   3  130.44    4.42 
  -1   4   3  123.81    4.41 
  -1  -4  -3  130.16    4.24 
   1   4  -3  130.86    4.25 
   1   4   3  127.34    4.40 
   1   4   3  129.48    4.23 
   1  -4  -3  122.86    4.34 
  -1  -4   3  124.84    4.25 
  -1   4  -3  126.99    4.36 
  -1  -4   3  124.71    4.38 
  -1   4  -3  127.97    4.30 
  -1  -4   3  129.09    4.25 
   2  -4   3    6.60    0.33 
  -2   4   3    7.14    0.51 
  -2  -4  -3    6.33    0.47 
  -2  -4  -3    6.13    0.39 
   2  -4   3    6.46    0.49 
  -2   4   3    7.26    0.35 
   2   4  -3    7.75    0.49 
  -2  -4   3    9.10    0.44 
   2   4   3    6.78    0.47 
   2   4   3    7.44    0.42 
   2  -4  -3    8.46    0.53 
  -2   4  -3    7.32    0.34 
  -2   4  -3    8.10    0.52 
  -2   4  -3    7.69    0.34 
  -2  -4   3    7.49    0.50 
  -3  -4  -3    0.49    0.18 
   3  -4   3    0.24    0.19 
  -3  -4  -3    0.32    0.20 
   3   4  -3    0.11    0.15 
  -3   4   3    0.13    0.19 
   3  -4  -3    0.29    0.07 
   3   4   3    0.31    0.19 
   3  -4  -3    0.46    0.07 
  -3   4  -3    0.65    0.23 
  -3  -4   3    0.13    0.14 
   3  -4  -3    0.41    0.22 
  -3  -4   3    0.40    0.18 
   3   4   3    0.37    0.17 
   4   4  -3    1.47    0.31 
   4  -4   3    1.36    0.36 
   4   4  -3    1.41    0.35 
  -4   4   3    0.67    0.29 
  -4  -4  -3    1.52    0.34 
   4   4   3    1.16    0.30 
  -4  -4   3    0.86    0.26 
   4   4   3    0.76    0.25 
   4  -4  -3    1.19    0.34 
  -4   4  -3    0.54    0.27 
  -4  -4   3    1.11    0.31 
   5   4  -3   20.28    1.08 
  -5  -4  -3   21.27    1.24 
   5   4  -3   21.70    1.29 
  -5   4   3   21.07    1.26 
   5  -4   3   23.17    1.35 
   5  -4  -3   18.36    1.24 
   5   4   3   19.46    1.06 
  -5  -4   3   20.24    1.15 
  -5   4  -3   20.08    1.28 
   5   4   3   19.09    1.16 
  -5  -4   3   21.21    1.27 
   6   4  -3    0.86    0.40 
  -6  -4  -3    1.25    0.43 
   6  -4   3    0.13    0.32 
  -6   4   3    0.44    0.34 
  -6   4  -3    0.64    0.40 
   6  -4  -3    0.23    0.34 
   6   4   3    0.28    0.28 
  -6  -4   3    0.16    0.27 
  -7   4   3    0.74    0.42 
  -7  -4  -3    0.74    0.45 
   7   4  -3    0.63    0.43 
   7  -4   3    1.03    0.47 
   7  -4  -3    1.98    0.57 
  -7  -4   3    1.15    0.44 
   7   4   3    0.80    0.38 
  -7   4  -3    0.77    0.46 
   8   4   3    0.35    0.40 
   0   5  -3   40.59    1.59 
   0  -5   3   42.21    1.61 
   0   5  -3   40.71    1.52 
   0  -5  -3   41.48    1.61 
   0   5   3   41.17    1.60 
   0  -5  -3   41.50    1.48 
   0   5   3   42.40    1.49 
   0   5   3   42.90    1.63 
  -1   5   3   70.64    2.53 
  -1   5   3   70.78    2.42 
   1  -5   3   67.50    2.51 
  -1  -5  -3   66.98    2.32 
   1   5  -3   73.94    2.53 
  -1  -5  -3   65.48    2.47 
   1   5   3   65.33    2.50 
   1   5   3   64.32    2.31 
   1  -5  -3   66.46    2.43 
  -1  -5   3   68.80    2.48 
  -1   5  -3   65.64    2.45 
  -1  -5   3   69.68    2.36 
  -1   5  -3   66.39    2.40 
  -2  -5  -3   99.69    3.29 
  -2  -5  -3  100.26    3.43 
  -2   5   3   99.99    3.23 
  -2   5   3   93.90    3.46 
   2   5  -3  100.87    3.44 
   2  -5   3   99.46    3.47 
  -2   5  -3   89.90    3.20 
   2  -5  -3   90.01    3.41 
  -2  -5   3   88.37    3.27 
   2   5   3   92.07    3.27 
   2   5   3   90.19    3.41 
  -2  -5   3   91.44    3.39 
  -2   5  -3   89.88    3.41 
  -3   5   3   70.07    2.35 
  -3   5   3   67.15    2.73 
   3  -5   3   67.12    2.74 
  -3  -5  -3   64.94    2.57 
  -3  -5  -3   71.03    2.70 
   3   5  -3   71.41    2.68 
   3   5   3   69.41    2.60 
   3  -5  -3   71.55    2.35 
   3   5   3   69.88    2.67 
  -3  -5   3   72.94    2.72 
   3  -5  -3   70.70    2.35 
  -3  -5   3   66.96    2.56 
   3  -5  -3   70.80    2.75 
  -3   5  -3   68.54    2.73 
  -4   5   3   34.71    1.66 
  -4  -5  -3   32.45    1.58 
   4   5  -3   34.45    1.63 
   4   5  -3   35.27    1.56 
   4  -5   3   35.89    1.70 
   4   5   3   31.57    1.52 
  -4  -5   3   35.18    1.52 
  -4   5  -3   31.18    1.63 
   4   5   3   31.77    1.52 
   4  -5  -3   34.03    1.68 
  -4  -5   3   36.00    1.64 
  -5   5   3   12.28    0.96 
  -5  -5  -3   13.76    0.98 
   5  -5   3   13.89    1.04 
   5   5  -3   12.76    0.96 
   5   5  -3   13.65    0.88 
  -5   5  -3   12.15    0.97 
   5   5   3   12.22    0.83 
   5  -5  -3   12.49    1.01 
   5   5   3   13.41    0.91 
  -5  -5   3   11.33    0.84 
  -5  -5   3   13.89    1.00 
   6  -5   3    1.65    0.51 
   6   5  -3    1.78    0.51 
  -6  -5  -3    1.37    0.45 
  -6   5   3    0.88    0.41 
   6  -5  -3    0.70    0.39 
  -6  -5   3    0.67    0.34 
   6   5   3    0.98    0.39 
  -6   5  -3    1.44    0.48 
  -6  -5   3    1.10    0.43 
  -7   5   3    0.09    0.35 
   7   5  -3    0.89    0.45 
   7  -5   3    0.15    0.37 
  -7  -5  -3    0.95    0.45 
   7  -5  -3    0.43    0.42 
   7   5   3    0.47    0.38 
  -7   5  -3    0.55    0.43 
   0  -6   3   54.12    2.00 
   0   6   3   57.10    2.13 
   0  -6   3   56.80    2.11 
   0  -6  -3   58.16    2.12 
   0   6   3   53.93    2.10 
   0  -6  -3   54.01    1.97 
   0   6  -3   54.21    2.09 
   0   6  -3   56.68    2.03 
  -1   6   3  128.14    4.70 
  -1  -6  -3  132.44    4.66 
  -1   6   3  128.42    4.59 
   1  -6   3  137.09    4.70 
   1   6  -3  129.35    4.69 
  -1  -6  -3  134.44    4.50 
  -1   6  -3  134.96    4.59 
   1   6   3  137.12    4.72 
  -1   6  -3  139.86    4.66 
  -1  -6   3  133.65    4.54 
  -1  -6   3  135.39    4.66 
   1  -6  -3  133.24    4.60 
  -2   6   3   48.48    1.78 
  -2  -6  -3   49.89    1.80 
   2  -6   3   51.62    2.01 
   2   6  -3   44.71    1.95 
  -2   6   3   48.10    2.00 
  -2  -6  -3   47.51    1.93 
  -2   6  -3   48.02    1.95 
  -2   6  -3   50.70    1.77 
  -2  -6   3   47.93    1.93 
   2  -6  -3   48.25    1.94 
  -2  -6   3   48.36    1.81 
   2   6   3   48.54    1.98 
  -3   6   3   74.26    3.01 
   3  -6   3   75.55    3.03 
  -3   6   3   77.30    2.64 
  -3  -6  -3   77.82    2.97 
   3   6  -3   76.76    2.98 
  -3  -6  -3   74.88    2.83 
  -3   6  -3   78.16    2.60 
  -3  -6   3   78.22    2.84 
   3   6   3   76.27    2.84 
   3  -6  -3   79.89    3.04 
  -3   6  -3   75.00    3.00 
  -3  -6   3   79.43    2.98 
  -3   6  -3   79.71    2.64 
   3   6   3   75.24    2.96 
   4   6  -3   16.59    1.03 
  -4  -6  -3   18.44    0.98 
  -4   6   3   17.17    1.10 
   4   6  -3   18.18    1.03 
   4  -6   3   19.23    1.15 
  -4  -6  -3   19.59    1.08 
   4   6   3   17.50    0.97 
   4   6   3   16.22    0.99 
  -4  -6   3   16.19    0.93 
  -4  -6   3   15.79    1.00 
  -4   6  -3   17.14    1.09 
   4  -6  -3   15.66    1.07 
   5  -6   3    2.03    0.49 
   5   6  -3    1.64    0.39 
   5   6  -3    2.36    0.50 
  -5   6   3    2.09    0.51 
  -5  -6  -3    2.63    0.51 
  -5  -6   3    1.79    0.46 
  -5  -6   3    1.33    0.36 
   5   6   3    1.73    0.40 
  -5   6  -3    1.65    0.45 
   5  -6  -3    1.87    0.49 
   5   6   3    1.46    0.36 
   6   6  -3    0.36    0.28 
  -6   6   3    0.09    0.29 
   6  -6   3   -0.03    0.30 
  -6  -6  -3    0.52    0.33 
   6   6  -3    0.88    0.37 
   6   6   3    0.32    0.31 
   6  -6  -3    0.09    0.31 
  -6  -6   3   -0.09    0.24 
  -6   6  -3    0.23    0.34 
   6   6   3    0.17    0.28 
  -6  -6   3    0.16    0.28 
   7   6  -3    0.25    0.38 
   7  -6   3   -0.15    0.34 
  -7  -6  -3   -0.27    0.28 
  -7   6   3   -0.29    0.32 
   7  -6  -3   -0.07    0.34 
  -7   6  -3   -0.13    0.37 
   0   7  -3  108.94    3.79 
   0   7  -3  107.00    3.87 
   0  -7   3  111.21    3.88 
   0  -7  -3  109.18    3.88 
   0   7   3  108.10    3.89 
   0  -7  -3  108.96    3.73 
   0  -7   3  106.10    3.77 
   0   7   3  107.61    3.88 
  -1  -7  -3   62.97    2.18 
   1  -7   3   59.89    2.36 
  -1  -7  -3   60.23    2.34 
   1   7  -3   59.39    2.38 
  -1   7   3   64.15    2.31 
  -1   7   3   63.27    2.41 
  -1   7  -3   59.24    2.27 
   1  -7  -3   62.65    2.29 
  -1  -7   3   61.75    2.34 
  -1  -7   3   61.28    2.22 
  -1   7  -3   60.68    2.32 
   1   7   3   61.46    2.40 
   2   7  -3   24.61    1.26 
   2  -7   3   27.43    1.28 
  -2   7   3   24.55    1.27 
  -2  -7  -3   28.50    1.10 
  -2  -7  -3   28.35    1.25 
  -2   7   3   26.31    1.09 
  -2   7  -3   26.96    1.08 
   2   7   3   26.67    1.28 
  -2  -7   3   25.88    1.11 
  -2  -7   3   25.46    1.21 
  -2   7  -3   26.18    1.25 
   2  -7  -3   25.51    1.21 
  -3   7   3   19.18    1.11 
   3  -7   3   17.74    1.06 
   3   7  -3   17.64    1.05 
  -3  -7  -3   16.56    1.00 
  -3   7   3   18.00    0.77 
  -3  -7  -3   19.62    0.93 
   3   7   3   18.75    0.92 
  -3  -7   3   20.15    0.95 
   3  -7  -3   20.87    1.10 
  -3  -7   3   19.16    1.04 
  -3   7  -3   19.06    1.07 
  -3   7  -3   19.10    0.76 
   3   7   3   19.70    1.08 
   4   7  -3    2.26    0.46 
  -4  -7  -3    2.01    0.36 
  -4  -7  -3    2.70    0.48 
   4  -7   3    3.18    0.58 
   4   7  -3    1.95    0.42 
  -4   7   3    3.27    0.56 
   4   7   3    1.64    0.40 
  -4  -7   3    2.94    0.42 
   4   7   3    2.84    0.42 
  -4   7  -3    2.63    0.50 
  -4  -7   3    3.17    0.51 
   4  -7  -3    3.11    0.53 
   5   7  -3   10.88    0.86 
   5  -7   3   11.74    0.99 
  -5   7   3   12.22    1.00 
  -5  -7  -3   11.72    0.90 
   5   7  -3   11.66    0.92 
  -5  -7   3    9.77    0.78 
   5  -7  -3    9.31    0.89 
   5   7   3   10.74    0.84 
  -5   7  -3    9.11    0.89 
   5   7   3   10.46    0.80 
  -5  -7   3    9.87    0.85 
   6   7  -3    2.20    0.54 
  -6  -7  -3    2.52    0.57 
   6   7  -3    2.40    0.48 
   6  -7   3    2.67    0.65 
  -6   7   3    2.22    0.54 
  -6   7  -3    2.96    0.65 
  -6  -7   3    2.67    0.56 
   6   7   3    1.69    0.43 
   6  -7  -3    2.53    0.63 
   7   7  -3    0.35    0.36 
  -7   7   3    0.18    0.33 
  -7  -7  -3    0.18    0.33 
   7  -7   3    0.06    0.39 
  -7   7  -3   -0.05    0.37 
   7  -7  -3    0.13    0.37 
   0  -8   3    0.65    0.17 
   0  -8   3    0.42    0.19 
   0   8   3    0.52    0.22 
   0   8  -3    0.57    0.18 
   0  -8  -3    0.49    0.15 
   0   8  -3    0.13    0.19 
   0   8   3    0.41    0.18 
   0  -8  -3    0.68    0.20 
  -1  -8  -3   22.93    0.92 
  -1  -8  -3   23.03    1.08 
   1   8  -3   19.77    1.08 
  -1   8   3   22.53    1.12 
  -1   8   3   20.68    1.02 
   1  -8   3   22.32    1.09 
  -1   8  -3   21.08    1.04 
  -1  -8   3   22.24    1.06 
  -1  -8   3   20.72    0.95 
   1  -8  -3   21.75    1.00 
  -1   8  -3   21.70    1.02 
   1  -8  -3   20.42    1.07 
   1   8   3   22.58    1.12 
  -2  -8  -3   56.35    2.05 
  -2   8   3   54.38    2.07 
   2   8  -3   53.89    2.29 
  -2  -8  -3   54.84    2.22 
  -2   8   3   54.37    2.29 
   2  -8   3   55.52    2.28 
   2   8   3   55.64    2.30 
  -2  -8   3   55.87    2.21 
   2  -8  -3   52.07    2.19 
  -2   8  -3   55.61    2.06 
  -2   8  -3   56.28    2.26 
  -2  -8   3   55.53    2.09 
  -3  -8  -3   30.87    1.52 
   3   8  -3   31.05    1.58 
  -3   8   3   32.93    1.28 
  -3  -8  -3   32.20    1.39 
  -3   8   3   33.91    1.64 
   3  -8   3   32.62    1.62 
  -3  -8   3   32.28    1.42 
  -3   8  -3   32.54    1.58 
  -3  -8   3   34.43    1.55 
   3   8   3   33.37    1.60 
   3  -8  -3   33.59    1.58 
   3   8   3   32.16    1.39 
  -4  -8  -3   15.35    0.90 
   4  -8   3   16.09    1.10 
   4   8  -3   14.61    1.00 
  -4  -8  -3   17.57    1.09 
  -4   8   3   13.90    1.07 
  -4  -8   3   15.61    1.00 
  -4  -8   3   13.52    0.86 
  -4   8  -3   16.07    1.07 
   4   8   3   16.75    1.06 
   4  -8  -3   16.79    1.09 
   4   8   3   16.83    0.93 
   5   8  -3    1.62    0.45 
   5  -8   3    1.70    0.51 
  -5   8   3    2.09    0.53 
  -5  -8  -3    1.17    0.40 
   5   8  -3    2.65    0.53 
  -5  -8   3    2.88    0.55 
  -5   8  -3    2.00    0.53 
   5   8   3    2.10    0.45 
   5  -8  -3    1.72    0.48 
   6  -8   3    0.11    0.35 
   6   8  -3    0.80    0.41 
  -6   8   3    0.26    0.33 
   6   8  -3    0.24    0.30 
  -6  -8  -3    0.27    0.30 
   6  -8  -3    0.28    0.35 
  -6   8  -3    0.52    0.43 
  -6  -8   3    0.25    0.33 
   6   8   3    0.17    0.28 
   7   8  -3   -0.19    0.30 
  -7  -8  -3   -0.10    0.33 
   0  -9  -3   47.32    1.97 
   0   9  -3   49.01    1.99 
   0  -9   3   50.86    1.89 
   0  -9  -3   47.75    1.83 
   0   9  -3   47.56    1.89 
   0   9   3   47.56    1.99 
   0   9   3   46.26    1.98 
   0  -9   3   45.53    1.94 
  -1  -9  -3   61.26    2.29 
  -1   9   3   61.40    2.43 
   1  -9   3   61.72    2.49 
  -1   9   3   62.61    2.54 
  -1  -9  -3   61.17    2.47 
   1   9  -3   62.59    2.54 
  -1   9  -3   60.58    2.42 
   1   9   3   63.62    2.55 
  -1  -9   3   64.84    2.36 
   1  -9  -3   66.56    2.52 
  -1  -9   3   64.60    2.47 
   1  -9  -3   63.77    2.40 
  -1   9  -3   63.41    2.45 
   2  -9   3   34.70    1.62 
  -2  -9  -3   33.96    1.55 
  -2   9   3   34.66    1.64 
   2   9  -3   34.88    1.64 
  -2  -9  -3   34.23    1.39 
  -2   9   3   33.59    1.44 
   2   9   3   34.29    1.64 
  -2   9  -3   33.62    1.58 
  -2  -9   3   34.23    1.54 
   2  -9  -3   33.52    1.54 
  -2  -9   3   33.59    1.43 
  -2   9  -3   35.55    1.44 
   3  -9   3   23.89    1.35 
  -3  -9  -3   24.89    1.15 
  -3  -9  -3   24.97    1.32 
  -3   9   3   25.35    1.41 
   3   9  -3   23.89    1.36 
  -3  -9   3   27.39    1.21 
   3   9   3   24.82    1.38 
   3  -9  -3   25.75    1.34 
   3   9   3   24.47    1.16 
  -3   9  -3   27.43    1.39 
  -3  -9   3   26.56    1.32 
   4  -9   3    7.84    0.77 
  -4   9   3    7.12    0.78 
   4   9  -3    7.22    0.72 
  -4  -9  -3    6.76    0.69 
  -4  -9   3    7.66    0.62 
   4  -9  -3    8.13    0.77 
   4   9   3    7.74    0.75 
  -4   9  -3    8.15    0.79 
  -4  -9   3    6.66    0.68 
   5   9  -3    1.20    0.40 
   5  -9   3    0.64    0.39 
  -5   9   3    1.09    0.43 
  -5  -9  -3    1.12    0.40 
   5   9  -3    0.70    0.38 
  -5   9  -3    1.30    0.48 
   5  -9  -3    0.86    0.41 
  -5  -9   3    1.41    0.42 
   5   9   3    0.92    0.35 
   6   9  -3    1.14    0.45 
  -6   9   3    2.08    0.62 
   6   9  -3    1.50    0.49 
   6  -9   3    1.30    0.52 
  -6  -9  -3    1.38    0.47 
  -6  -9   3    1.61    0.49 
   6   9   3    1.24    0.43 
   6  -9  -3    1.12    0.49 
  -6   9  -3    0.93    0.45 
   0 -10   3   59.22    2.27 
   0 -10   3   58.59    2.35 
   0  10   3   57.14    2.39 
   0  10  -3   57.96    2.39 
   0 -10  -3   58.76    2.21 
   0  10  -3   57.16    2.28 
   0  10   3   60.82    2.42 
   0 -10  -3   58.11    2.37 
  -1 -10  -3   41.65    1.58 
   1  10  -3   41.13    1.84 
  -1  10   3   41.17    1.74 
  -1 -10  -3   41.85    1.78 
  -1  10   3   41.11    1.82 
   1 -10   3   40.30    1.77 
   1 -10  -3   37.46    1.64 
   1 -10  -3   39.32    1.77 
  -1  10  -3   38.15    1.70 
  -1 -10   3   36.30    1.61 
  -1 -10   3   38.46    1.72 
  -1  10  -3   41.02    1.74 
   1  10   3   39.94    1.83 
  -2  10   3    7.65    0.57 
   2 -10   3    7.28    0.67 
  -2 -10  -3    8.36    0.65 
  -2  10   3    9.06    0.75 
  -2 -10  -3    7.82    0.51 
   2  10  -3    8.48    0.74 
  -2 -10   3    8.68    0.58 
   2 -10  -3    7.19    0.60 
  -2 -10   3    9.00    0.66 
   2  10   3    7.40    0.69 
  -2  10  -3    7.87    0.56 
  -2  10  -3    6.82    0.63 
   3 -10   3    5.10    0.67 
  -3  10   3    3.93    0.61 
   3  10  -3    3.81    0.58 
  -3 -10  -3    4.76    0.55 
  -3 -10   3    3.89    0.43 
  -3  10  -3    4.43    0.63 
   3 -10  -3    4.25    0.59 
  -3 -10   3    4.32    0.57 
   3  10   3    3.91    0.60 
  -4 -10  -3    3.05    0.53 
   4 -10   3    1.84    0.49 
  -4  10   3    3.37    0.61 
   4  10  -3    1.62    0.44 
   4 -10  -3    2.22    0.51 
   4  10   3    2.25    0.53 
  -4 -10   3    2.49    0.49 
  -4  10  -3    1.84    0.49 
   5 -10   3    4.46    0.75 
  -5  10   3    3.64    0.68 
  -5 -10  -3    5.23    0.75 
   5  10  -3    4.78    0.72 
   5  10  -3    4.73    0.73 
   5  10   3    4.27    0.70 
   5 -10  -3    6.64    0.89 
  -5  10  -3    3.15    0.62 
  -5 -10   3    4.30    0.67 
   6 -10   3    0.89    0.50 
   6  10  -3    1.06    0.47 
  -6  10   3    0.98    0.50 
   6  10   3    0.53    0.35 
   6 -10  -3    0.82    0.49 
  -6  10  -3    1.39    0.54 
   0 -11   3    6.68    0.57 
   0 -11  -3    5.75    0.56 
   0  11  -3    5.85    0.58 
   0  11  -3    5.57    0.51 
   0 -11   3    5.78    0.50 
   0 -11  -3    6.44    0.48 
   0  11   3    6.05    0.59 
   0  11   3    4.96    0.55 
  -1  11   3   10.67    0.81 
   1 -11   3   10.58    0.78 
  -1 -11  -3    9.74    0.85 
  -1 -11  -3   10.47    0.77 
   1  11  -3   11.37    0.85 
   1 -11   3    8.95    0.68 
  -1  11   3   10.68    0.76 
   1 -11  -3   11.54    0.71 
   1  11   3    9.74    0.82 
  -1 -11   3   10.94    0.74 
  -1  11  -3   10.48    0.75 
   1 -11  -3   11.67    0.81 
  -1  11  -3   11.36    0.76 
  -1 -11   3   12.46    0.72 
  -2 -11  -3   34.25    1.68 
   2 -11   3   35.91    1.74 
  -2  11   3   34.67    1.59 
  -2  11   3   34.60    1.77 
   2  11  -3   38.14    1.83 
   2  11   3   37.53    1.82 
   2 -11  -3   37.53    1.77 
  -2  11  -3   36.03    1.72 
  -2 -11   3   36.63    1.58 
  -2  11  -3   37.54    1.59 
   2 -11  -3   36.75    1.67 
  -2 -11   3   36.30    1.68 
  -3 -11  -3   16.15    1.05 
  -3  11   3   17.83    1.17 
   3 -11   3   16.60    1.12 
   3  11  -3   17.15    1.16 
  -3 -11   3   15.17    1.01 
   3 -11  -3   17.29    1.09 
  -3  11  -3   16.17    1.10 
   3  11   3   17.02    1.16 
  -4 -11  -3    7.71    0.75 
  -4  11   3    6.93    0.79 
   4 -11   3    6.90    0.79 
   4  11  -3    6.83    0.89 
   4  11   3    7.02    0.77 
   4 -11  -3    8.07    0.77 
  -4 -11   3    7.36    0.73 
  -4  11  -3    7.50    0.78 
  -5 -11  -3    1.35    0.45 
  -5  11   3    0.72    0.43 
   5 -11   3    1.40    0.47 
   5  11  -3    1.15    0.47 
   5  11   3    1.11    0.45 
  -5  11  -3    0.77    0.42 
   5 -11  -3    0.58    0.36 
   6 -11   3    0.19    0.41 
   6  11  -3    0.44    0.38 
   6  11   3    0.24    0.37 
   6 -11  -3    0.25    0.36 
  -6  11  -3   -0.10    0.33 
   0  12   3   34.83    1.69 
   0 -12   3   33.28    1.53 
   0 -12  -3   36.80    1.67 
   0  12  -3   32.47    1.55 
   0  12  -3   36.27    1.71 
   0 -12   3   33.39    1.60 
  -1  12   3    5.79    0.57 
   1 -12   3    6.02    0.54 
  -1 -12  -3    5.69    0.58 
   1  12  -3    5.17    0.67 
   1 -12   3    5.88    0.60 
  -1  12   3    5.63    0.61 
   1 -12  -3    5.44    0.68 
   1  12   3    5.84    0.73 
  -1  12  -3    5.22    0.55 
   1 -12  -3    4.49    0.48 
  -1 -12   3    4.35    0.46 
  -1  12  -3    6.10    0.57 
  -1 -12   3    4.72    0.52 
  -2 -12  -3   14.14    0.97 
  -2  12   3   14.09    1.04 
   2 -12   3   13.81    1.00 
  -2  12   3   14.49    0.89 
   2  12  -3   14.16    1.06 
  -2 -12   3   15.24    0.96 
   2  12   3   15.07    1.07 
  -2  12  -3   17.30    1.05 
   2 -12  -3   16.99    1.07 
   2 -12  -3   16.10    0.97 
  -2  12  -3   15.28    0.90 
   3 -12   3    1.95    0.48 
  -3  12   3    1.14    0.39 
  -3 -12  -3    1.21    0.38 
   3  12  -3    1.45    0.47 
  -3 -12   3    1.33    0.37 
   3  12   3    1.28    0.42 
   3 -12  -3    1.16    0.37 
  -3  12  -3    0.57    0.34 
   4  12  -3    2.37    0.59 
  -4  12   3    2.73    0.62 
   4 -12   3    2.95    0.61 
  -4 -12  -3    3.57    0.58 
   4  12   3    2.61    0.61 
  -4  12  -3    2.78    0.60 
   4 -12  -3    2.15    0.50 
   5  12  -3    2.10    0.56 
   5 -12   3    3.04    0.69 
  -5  12   3    2.65    0.65 
  -5  12  -3    2.80    0.64 
   5  12   3    2.59    0.62 
   5 -12  -3    2.66    0.63 
   6  12  -3    2.03    0.86 
   6  12   3    1.45    0.57 
   0 -13   3   31.25    1.47 
   0 -13   3   32.22    1.55 
   0 -13  -3   31.02    1.58 
   0  13   3   31.16    1.63 
   0  13  -3   29.13    1.59 
  -1  13   3   18.27    1.17 
   1 -13   3   16.94    1.04 
  -1 -13  -3   17.73    1.10 
  -1  13   3   18.49    1.11 
   1 -13   3   19.13    1.14 
   1  13  -3   18.45    1.20 
   1  13   3   18.59    1.21 
  -1  13  -3   19.34    1.13 
   1 -13  -3   18.26    1.14 
  -1 -13   3   18.34    1.09 
  -1  13  -3   18.29    1.10 
  -2  13   3    8.59    0.80 
   2  13  -3    8.37    0.86 
  -2 -13  -3    9.13    0.78 
  -2  13   3    8.08    1.09 
   2 -13   3    8.68    0.76 
  -2 -13   3    7.55    0.80 
   2 -13  -3    7.24    0.67 
   2 -13  -3    7.46    0.73 
   2  13   3    8.00    0.84 
  -2  13  -3    8.95    0.78 
   3  13  -3    1.03    0.47 
   3 -13   3    0.93    0.38 
  -3  13   3    0.93    0.40 
  -3 -13  -3    1.65    0.43 
   3 -13  -3    1.17    0.41 
  -3  13  -3    1.10    0.40 
   3  13   3    1.43    0.47 
  -4  13   3    1.21    0.47 
   4 -13   3    1.21    0.48 
   4  13  -3    1.32    0.47 
   4  13   3    1.08    0.43 
  -4  13  -3    0.89    0.44 
   4 -13  -3    1.24    0.44 
   5 -13   3    0.62    0.40 
   5  13  -3    0.80    0.46 
  -5  13   3    0.84    0.46 
   5 -13  -3    0.89    0.46 
   5  13   3    0.39    0.41 
  -5  13  -3    0.36    0.37 
   0  14   3    5.46    0.73 
   0 -14  -3    5.10    0.60 
   0 -14   3    4.68    0.62 
   0  14  -3    5.02    0.71 
   0 -14   3    5.68    0.63 
  -1 -14  -3    3.11    0.54 
   1  14  -3    3.44    0.64 
  -1  14   3    4.32    0.62 
  -1  14   3    3.93    0.62 
   1 -14   3    3.34    0.56 
   1 -14   3    3.40    0.52 
  -1  14  -3    3.46    0.55 
  -1  14  -3    3.43    0.57 
   1  14   3    5.04    0.72 
   1 -14  -3    3.66    0.57 
   2 -14   3    9.31    0.84 
   2  14  -3    8.47    0.92 
   2 -14   3   10.64    0.83 
  -2 -14  -3   10.23    0.85 
  -2  14   3   10.64    0.93 
   2  14   3    7.72    0.85 
  -2  14  -3    8.81    0.81 
   2 -14  -3    8.83    0.84 
   3  14  -3    7.65    0.89 
   3 -14   3    9.77    0.91 
  -3  14   3    8.13    0.89 
  -3 -14  -3   10.42    1.01 
   3  14   3    8.37    0.95 
  -3  14  -3    8.52    0.86 
   3 -14  -3    8.78    0.88 
   4  14  -3    2.56    0.62 
  -4  14   3    2.99    0.68 
   4 -14   3    2.90    0.64 
   4  14   3    2.35    0.63 
  -4  14  -3    2.19    0.57 
   4 -14  -3    1.38    0.45 
   5 -14   3    0.01    0.39 
   5 -14  -3    0.41    0.42 
   0 -15  -3    6.63    0.71 
   0  15   3    8.90    0.85 
   0  15  -3    7.76    0.82 
  -1 -15  -3   11.41    0.92 
   1 -15   3    9.00    0.87 
  -1  15   3   11.05    0.95 
  -1  15   3   12.76    0.95 
   1  15  -3   11.42    1.00 
   1 -15   3   11.99    0.93 
   1 -15  -3   13.10    0.98 
  -1  15  -3   10.10    0.89 
   1  15   3   12.05    1.01 
  -2  15   3    2.05    0.49 
   2  15  -3    2.43    0.58 
   2 -15   3    2.30    0.53 
   2 -15   3    2.23    0.47 
  -2 -15  -3    2.42    0.52 
   2 -15  -3    1.92    0.48 
   2  15   3    1.72    0.52 
  -2  15  -3    2.21    0.50 
   3 -15   3    1.20    0.42 
  -3  15   3    0.94    0.45 
   3  15  -3    1.12    0.47 
  -3  15  -3    1.48    0.49 
   3 -15  -3    0.72    0.40 
   3  15   3    0.78    0.41 
   4 -15   3    1.97    0.59 
  -4  15   3    2.15    0.61 
  -4  15  -3    1.64    0.49 
   4 -15  -3    0.86    0.45 
   0  16   3    1.73    0.51 
   0  16  -3    1.34    0.46 
   0 -16  -3    1.50    0.44 
  -1  16   3    8.08    0.85 
  -1  16   3    8.02    0.82 
  -1 -16  -3    7.14    0.78 
   1  16  -3    8.17    0.92 
   1  16   3    8.10    0.88 
  -1  16  -3    7.63    0.80 
   1 -16  -3    8.45    0.83 
  -2  16   3    4.11    0.73 
   2  16  -3    3.30    0.68 
   2  16   3    2.95    0.68 
   2 -16  -3    5.07    0.74 
  -3  16   3    1.48    0.52 
   3 -16   3    2.68    0.67 
   3 -16   3    2.56    0.57 
   3 -16  -3    1.98    0.54 
  -3  16  -3    2.82    0.64 
   4 -16   3    0.76    0.43 
   0 -17  -3    1.43    0.46 
   0  17   3    1.21    0.46 
   0  17  -3    1.12    0.46 
   1  17  -3    1.97    0.63 
   1  17   3    1.87    0.56 
   1 -17  -3    3.24    0.62 
  -2  17   3    2.76    0.61 
   2 -17  -3    2.95    0.63 
   0  18   3    3.76    0.72 
   0  18  -3    3.80    0.70 
   0   0   4  184.41    6.08 
   0   0  -4  183.06    6.04 
   0   0   4  183.37    6.06 
   0   0   4  182.10    6.04 
   0   0  -4  188.79    6.06 
   0   0  -4  179.02    6.08 
  -1   0   4  148.03    4.96 
  -1   0  -4  147.87    4.94 
  -1   0   4  151.17    4.92 
   1   0  -4  152.05    4.91 
  -1   0  -4  143.08    4.95 
   1   0  -4  153.61    4.90 
  -1   0   4  143.80    4.89 
   1   0   4  141.38    4.90 
   1   0   4  141.43    4.91 
  -2   0   4   39.35    1.48 
   2   0   4   39.89    1.42 
   2   0   4   38.96    1.51 
   2   0  -4   37.24    1.42 
   2   0  -4   38.53    1.55 
  -2   0   4   38.44    1.54 
  -2   0  -4   39.66    1.55 
  -3   0   4   21.43    1.06 
   3   0   4   18.41    0.98 
   3   0  -4   22.11    1.07 
   3   0   4   19.74    0.84 
  -3   0  -4   18.97    1.02 
   3   0  -4   21.44    0.87 
  -3   0   4   22.23    1.00 
   4   0   4   19.21    1.09 
   4   0  -4   21.52    1.18 
   4   0  -4   19.85    0.87 
  -4   0   4   20.74    1.14 
  -4   0  -4   20.00    1.12 
   4   0   4   20.69    0.87 
  -4   0   4   19.72    1.06 
   5   0  -4    0.19    0.26 
  -5   0  -4    0.03    0.27 
  -5   0   4   -0.29    0.15 
   5   0   4   -0.05    0.20 
   6   0   4    9.86    0.90 
   6   0  -4    8.35    0.87 
  -6   0  -4    9.31    0.88 
  -6   0   4    8.95    0.84 
  -7   0   4    0.29    0.37 
   7   0   4   -0.13    0.30 
  -7   0  -4    0.13    0.34 
   7   0  -4    0.31    0.37 
  -8   0   4    0.17    0.37 
   0   1   4  251.21    8.24 
   0   1  -4  245.10    8.25 
   0  -1   4  249.50    8.21 
   0  -1  -4  240.97    8.24 
   0   1  -4  276.86    8.32 
   0  -1  -4  241.33    8.24 
   0  -1  -4  254.89    8.30 
   0  -1   4  260.77    8.30 
   0   1  -4  255.25    8.30 
   0  -1   4  245.57    8.26 
   0   1   4  240.03    8.25 
   0  -1   4  247.13    8.26 
   0   1   4  243.63    8.19 
   0   1  -4  248.39    8.30 
   0  -1  -4  252.83    8.25 
   1   1  -4   20.22    0.77 
   1  -1   4   21.41    0.73 
  -1   1   4   19.44    0.73 
  -1  -1  -4   21.54    0.80 
   1  -1   4   20.21    0.78 
  -1   1   4   20.29    0.77 
   1   1  -4   20.98    0.70 
  -1  -1  -4   20.37    0.73 
  -1   1   4   21.17    0.79 
  -1   1  -4   17.18    0.76 
  -1  -1   4   17.28    0.77 
   1  -1  -4   16.18    0.76 
   1   1   4   17.51    0.75 
  -1   1  -4   16.32    0.70 
  -1  -1   4   17.16    0.69 
   1   1   4   16.75    0.71 
   1  -1  -4   16.88    0.72 
  -2   1   4   75.51    2.70 
   2   1  -4   74.92    2.64 
   2  -1   4   78.29    2.57 
  -2   1   4   76.21    2.75 
  -2  -1  -4   79.15    2.74 
   2  -1   4   74.74    2.73 
   2   1   4   75.49    2.64 
  -2   1  -4   76.88    2.57 
   2  -1  -4   73.15    2.58 
  -2   1  -4   72.93    2.73 
  -2  -1   4   74.71    2.65 
   2  -1  -4   72.43    2.74 
  -2  -1   4   75.12    2.74 
   2   1   4   73.73    2.67 
  -3  -1  -4    1.59    0.31 
  -3   1   4    1.90    0.31 
   3  -1   4    2.60    0.38 
   3  -1   4    2.33    0.19 
   3   1  -4    1.93    0.25 
   3   1  -4    1.23    0.29 
  -3   1   4    1.44    0.30 
   3  -1  -4    1.80    0.33 
  -3  -1   4    2.20    0.37 
   3   1   4    2.49    0.35 
  -3   1  -4    2.39    0.37 
   3  -1  -4    1.83    0.19 
   3   1   4    1.78    0.24 
  -3  -1   4    1.77    0.29 
   4   1  -4   28.84    1.16 
   4  -1   4   28.92    1.05 
  -4  -1  -4   29.90    1.40 
   4  -1   4   29.85    1.39 
   4   1  -4   27.50    1.40 
  -4   1   4   28.74    1.35 
  -4  -1   4   24.64    1.34 
  -4  -1   4   26.67    1.29 
   4  -1  -4   24.98    1.37 
   4  -1  -4   24.89    1.05 
   4   1   4   25.55    1.31 
  -4   1  -4   24.65    1.34 
   4   1   4   26.49    1.13 
   5   1  -4    3.59    0.60 
  -5  -1  -4    4.49    0.63 
  -5   1   4    3.18    0.51 
   5  -1   4    3.23    0.56 
   5   1  -4    3.75    0.37 
  -5  -1   4    2.87    0.48 
  -5   1  -4    3.55    0.57 
   5  -1  -4    3.04    0.55 
   5   1   4    2.75    0.50 
   6   1  -4    1.43    0.45 
   6  -1   4    1.65    0.47 
  -6  -1  -4    1.89    0.47 
  -6   1   4    1.98    0.49 
  -6   1  -4    1.38    0.47 
   6  -1  -4    2.29    0.53 
  -6  -1   4    0.77    0.35 
   6   1   4    1.00    0.40 
   7  -1   4    0.27    0.41 
   7   1  -4    0.78    0.45 
  -7   1   4    0.89    0.44 
  -7  -1  -4    0.52    0.39 
  -7   1  -4    0.70    0.41 
  -7  -1   4    0.82    0.41 
   7   1   4    0.38    0.34 
   7  -1  -4    1.00    0.50 
  -8   1   4    0.78    0.52 
  -8  -1   4    0.24    0.39 
   0  -2  -4  496.60   17.22 
   0   2   4  537.21   17.36 
   0  -2  -4  514.47   17.26 
   0  -2   4  543.14   17.57 
   0  -2  -4  528.36   17.26 
   0   2   4  544.80   17.29 
   0   2   4  503.41   17.23 
   0   2  -4  527.35   17.30 
   0  -2   4  538.06   17.31 
   0   2  -4  522.87   17.22 
  -1  -2   4    2.31    0.23 
   1   2   4    2.95    0.17 
  -1   2  -4    3.50    0.20 
  -1   2  -4    3.11    0.24 
  -1  -2   4    2.57    0.15 
   1  -2  -4    2.67    0.23 
   1   2   4    3.19    0.18 
  -1   2  -4    2.98    0.19 
  -2  -2  -4   42.95    1.70 
   2   2  -4   42.24    1.64 
  -2   2   4   42.78    1.53 
  -2   2   4   43.60    1.70 
  -2   2   4   43.52    1.69 
   2  -2   4   44.29    1.71 
   2  -2   4   44.10    1.51 
  -2  -2   4   42.07    1.59 
   2   2   4   42.39    1.62 
   2  -2  -4   44.18    1.72 
  -2  -2   4   42.64    1.70 
   2   2   4   43.35    1.64 
  -2   2  -4   42.75    1.70 
   2  -2  -4   44.86    1.57 
  -2   2  -4   44.35    1.51 
  -2   2  -4   43.23    1.51 
   2  -2  -4   42.87    1.53 
   3  -2   4   56.97    1.92 
   3   2  -4   56.71    2.10 
   3  -2   4   57.47    2.24 
   3   2  -4   56.29    2.25 
  -3  -2  -4   56.15    2.22 
  -3   2   4   58.16    2.22 
   3   2   4   55.48    2.16 
  -3  -2   4   53.48    2.21 
  -3   2  -4   56.33    1.92 
   3  -2  -4   53.72    2.24 
  -3   2  -4   55.48    2.24 
  -3  -2   4   55.03    2.11 
   3   2   4   55.69    2.09 
   3  -2  -4   54.82    1.95 
   4   2  -4   10.40    0.62 
   4   2  -4   10.27    0.77 
  -4  -2  -4    8.72    0.72 
   4  -2   4   10.50    0.44 
   4  -2   4   11.09    0.80 
  -4   2   4    9.81    0.74 
  -4  -2   4   11.01    0.72 
   4   2   4   11.45    0.74 
  -4  -2   4   10.17    0.76 
   4  -2  -4   10.94    0.48 
   4  -2  -4   10.70    0.81 
  -4   2  -4   10.83    0.80 
   4   2   4   11.96    0.65 
  -5  -2  -4    6.08    0.75 
  -5   2   4    3.66    0.56 
   5   2  -4    5.04    0.69 
   5  -2   4    4.72    0.68 
   5   2  -4    4.74    0.44 
   5   2   4    5.14    0.59 
   5  -2  -4    4.86    0.69 
  -5  -2   4    3.96    0.55 
   5   2   4    4.50    0.42 
  -5   2  -4    3.17    0.56 
  -5  -2   4    4.20    0.62 
  -6  -2  -4    0.23    0.29 
  -6   2   4    0.40    0.33 
   6   2  -4    0.12    0.31 
   6  -2   4    0.43    0.33 
   6  -2  -4    0.07    0.33 
  -6   2  -4    0.72    0.37 
  -6  -2   4   -0.18    0.22 
   6   2   4    0.87    0.38 
  -7   2   4    1.71    0.54 
  -7  -2  -4    1.33    0.46 
   7   2  -4    1.54    0.57 
   7  -2   4    1.34    0.50 
   7  -2  -4    1.99    0.59 
  -7   2  -4    1.61    0.55 
  -7  -2   4    1.16    0.44 
   7   2   4    2.50    0.58 
  -8  -2   4   -0.33    0.32 
   8   2   4    0.15    0.36 
   0  -3  -4   12.77    0.45 
   0  -3   4   12.00    0.58 
   0  -3  -4   11.62    0.57 
   0   3  -4   12.13    0.48 
   0  -3   4   12.17    0.48 
   0   3  -4   11.98    0.56 
   0  -3  -4   11.85    0.45 
   0   3   4   12.16    0.58 
   0   3   4   12.63    0.57 
   0   3   4   12.11    0.45 
  -1   3   4  360.58   12.46 
   1   3  -4  378.59   12.43 
   1  -3   4  358.96   12.56 
   1   3  -4  364.23   12.54 
  -1  -3  -4  348.10   12.53 
  -1   3   4  353.22   12.55 
  -1   3  -4  395.39   12.46 
   1  -3  -4  390.64   12.51 
   1   3   4  383.53   12.41 
  -1  -3   4  407.20   12.46 
   1   3   4  401.92   12.46 
  -1   3  -4  382.88   12.52 
   1   3   4  388.97   12.55 
  -1  -3   4  390.30   12.56 
   2  -3   4   14.61    0.76 
  -2  -3  -4   15.46    0.75 
   2   3  -4   17.63    0.75 
  -2   3   4   17.41    0.79 
  -2  -3   4   15.09    0.64 
  -2   3  -4   13.13    0.56 
   2  -3  -4   15.73    0.77 
   2   3   4   13.72    0.65 
   2   3   4   12.48    0.70 
  -2   3  -4   13.32    0.74 
  -2  -3   4   13.98    0.74 
  -2   3  -4   13.86    0.57 
  -3  -3  -4    3.16    0.42 
   3   3  -4    2.94    0.31 
  -3   3   4    2.89    0.40 
   3  -3   4    2.81    0.40 
  -3  -3   4    2.65    0.39 
   3  -3  -4    2.61    0.19 
   3  -3  -4    2.77    0.19 
  -3   3  -4    2.53    0.15 
  -3   3  -4    2.77    0.42 
   3  -3  -4    2.87    0.42 
  -3  -3   4    2.54    0.30 
  -3   3  -4    2.55    0.15 
   3   3   4    2.68    0.32 
   3   3   4    2.66    0.34 
   4   3  -4    3.61    0.40 
  -4  -3  -4    3.84    0.55 
   4  -3   4    4.09    0.56 
   4   3  -4    3.06    0.49 
  -4   3   4    4.32    0.56 
  -4  -3   4    4.83    0.52 
   4  -3  -4    4.45    0.52 
  -4   3  -4    4.83    0.56 
   4  -3  -4    4.87    0.26 
  -4  -3   4    5.20    0.48 
   4   3   4    4.80    0.49 
   4   3   4    5.17    0.44 
   5  -3   4    9.28    0.83 
   5   3  -4    9.24    0.84 
  -5  -3  -4    8.06    0.77 
   5   3  -4    9.58    0.67 
  -5   3   4    9.34    0.79 
  -5  -3   4    9.44    0.73 
   5   3   4    9.24    0.76 
   5  -3  -4    9.20    0.84 
  -5  -3   4   10.89    0.87 
   5   3   4    9.62    0.66 
  -5   3  -4   10.23    0.85 
  -6   3   4    0.82    0.36 
   6   3  -4    0.77    0.40 
   6  -3   4    0.43    0.35 
  -6  -3  -4    0.82    0.37 
   6   3   4    0.78    0.36 
   6  -3  -4    0.52    0.38 
  -6   3  -4    0.84    0.40 
  -6  -3   4    0.94    0.35 
  -7  -3  -4    0.11    0.37 
   7  -3   4    0.99    0.43 
   7   3  -4    0.66    0.44 
  -7   3   4    0.64    0.40 
  -7   3  -4    0.78    0.44 
   7   3   4    1.32    0.46 
  -7  -3   4    0.86    0.40 
   7  -3  -4    0.81    0.52 
   8   3   4    1.04    0.52 
   0  -4   4   54.40    2.00 
   0   4   4   52.09    1.97 
   0  -4   4   51.85    1.87 
   0   4  -4   54.65    1.97 
   0   4   4   54.41    2.00 
   0   4   4   54.61    1.84 
   0  -4  -4   55.19    1.83 
   0  -4  -4   53.36    1.98 
   0   4  -4   54.24    1.87 
   1   4  -4  107.03    3.51 
  -1  -4  -4   97.50    3.66 
   1   4  -4  106.24    3.70 
  -1  -4  -4  100.64    3.49 
  -1   4   4  102.66    3.70 
  -1   4   4  103.88    3.61 
   1  -4   4   98.89    3.69 
  -1   4  -4  108.70    3.65 
  -1   4  -4  105.00    3.59 
   1   4   4  106.52    3.49 
   1  -4  -4  110.26    3.63 
  -1  -4   4  108.31    3.70 
  -1  -4   4  110.71    3.52 
  -1  -4   4  107.63    3.52 
   1   4   4  105.29    3.50 
   1   4   4  104.48    3.70 
  -2  -4  -4   14.41    0.76 
  -2  -4  -4   14.48    0.65 
   2  -4   4   14.45    0.78 
  -2   4   4   14.78    0.61 
   2   4  -4   14.67    0.75 
  -2   4   4   14.52    0.79 
  -2   4  -4   14.21    0.75 
  -2  -4   4   14.43    0.64 
   2   4   4   14.10    0.65 
  -2   4  -4   14.07    0.59 
   2   4   4   12.64    0.73 
  -2  -4   4   15.26    0.77 
  -3   4   4  133.85    4.47 
   3   4  -4  132.41    4.74 
  -3   4   4  133.52    4.83 
   3  -4   4  134.99    4.86 
  -3  -4  -4  129.31    4.79 
   3  -4  -4  137.79    4.47 
  -3   4  -4  132.99    4.41 
  -3   4  -4  131.87    4.41 
  -3  -4   4  134.80    4.81 
   3  -4  -4  135.35    4.84 
  -3  -4   4  133.91    4.66 
   3   4   4  134.28    4.70 
  -3   4  -4  133.29    4.83 
   3  -4  -4  141.56    4.48 
   3   4   4  129.46    4.73 
   4  -4   4    1.33    0.38 
  -4   4   4    0.65    0.29 
   4   4  -4    1.22    0.30 
  -4  -4  -4    1.37    0.34 
   4   4  -4    1.54    0.39 
  -4  -4   4    1.78    0.38 
  -4  -4   4    1.23    0.28 
   4   4   4    1.35    0.32 
   4  -4  -4    1.06    0.34 
  -4   4  -4    1.36    0.35 
   4   4   4    1.02    0.26 
  -5  -4  -4    0.39    0.30 
   5   4  -4    0.76    0.35 
  -5   4   4    0.83    0.34 
   5   4  -4   -0.04    0.18 
   5  -4   4    0.19    0.28 
   5   4   4    0.51    0.25 
   5  -4  -4    0.75    0.38 
  -5   4  -4    0.63    0.33 
  -5  -4   4    0.76    0.37 
  -5  -4   4    1.09    0.32 
   5   4   4    0.23    0.25 
   6   4  -4   -0.11    0.33 
   6  -4   4    0.58    0.38 
  -6  -4  -4    0.14    0.29 
  -6   4   4   -0.07    0.25 
   6   4   4    0.14    0.29 
   6  -4  -4    0.01    0.31 
  -6  -4   4    0.07    0.25 
  -6  -4   4    0.36    0.34 
  -6   4  -4   -0.04    0.32 
  -7  -4  -4    0.85    0.42 
   7   4  -4    0.69    0.41 
  -7   4   4    0.27    0.36 
   7  -4   4    0.30    0.43 
  -7   4  -4   -0.14    0.29 
   7   4   4    0.39    0.35 
   7  -4  -4   -0.07    0.37 
  -7  -4   4    0.52    0.36 
   0   5  -4    4.95    0.30 
   0  -5   4    5.20    0.39 
   0   5   4    5.34    0.38 
   0   5   4    5.36    0.39 
   0   5  -4    4.96    0.35 
   0  -5  -4    4.91    0.27 
   0   5   4    5.39    0.27 
   0  -5  -4    5.40    0.38 
  -1   5   4  210.17    7.07 
   1  -5   4  209.00    7.06 
  -1  -5  -4  211.42    7.04 
   1   5  -4  211.39    7.05 
  -1  -5  -4  209.19    6.82 
  -1   5   4  211.23    6.96 
   1   5  -4  222.75    6.90 
   1  -5  -4  202.50    6.95 
   1   5   4  196.34    7.04 
  -1   5  -4  199.48    6.97 
   1   5   4  198.11    6.81 
  -1   5  -4  198.62    6.93 
  -1  -5   4  230.19    7.05 
  -1  -5   4  196.65    7.02 
  -1  -5   4  199.52    6.85 
  -2  -5  -4   27.18    1.25 
  -2  -5  -4   28.93    1.12 
  -2   5   4   25.58    1.26 
  -2   5   4   27.10    1.10 
   2  -5   4   26.23    1.27 
   2   5  -4   27.41    1.26 
  -2  -5   4   31.52    1.13 
   2  -5  -4   29.50    1.26 
  -2   5  -4   28.81    1.08 
  -2  -5   4   29.04    1.26 
   2   5   4   28.66    1.12 
   2   5   4   30.89    1.30 
  -2   5  -4   29.52    1.27 
  -3   5   4    8.30    0.65 
  -3   5   4    9.45    0.42 
  -3  -5  -4    9.98    0.68 
   3   5  -4    9.07    0.63 
   3  -5   4    8.70    0.67 
  -3  -5  -4    9.00    0.56 
  -3  -5   4    8.50    0.54 
  -3   5  -4    8.06    0.65 
   3  -5  -4    8.91    0.67 
   3   5   4    9.02    0.64 
  -3   5  -4    9.23    0.37 
  -3  -5   4    9.71    0.66 
   3   5   4    9.44    0.58 
  -3   5  -4    8.73    0.37 
  -4   5   4   11.51    0.86 
   4   5  -4   12.02    0.85 
  -4  -5  -4   11.47    0.83 
   4   5  -4   12.37    0.79 
   4  -5   4   10.83    0.86 
   4   5   4   10.89    0.76 
   4  -5  -4   12.86    0.91 
   4   5   4   12.86    0.78 
  -4  -5   4   12.94    0.86 
  -4   5  -4   11.76    0.86 
  -4  -5   4   13.13    0.77 
   5  -5   4   15.73    1.12 
   5   5  -4   14.79    1.07 
  -5   5   4   13.85    1.03 
  -5  -5  -4   14.47    1.04 
   5   5  -4   14.93    0.94 
  -5  -5   4   15.54    1.07 
   5   5   4   15.53    0.98 
  -5   5  -4   15.18    1.08 
   5  -5  -4   15.72    1.11 
   5   5   4   15.30    0.94 
  -5  -5   4   14.38    0.94 
   6  -5   4    0.95    0.43 
   6   5  -4   -0.11    0.31 
  -6  -5  -4    0.71    0.35 
  -6   5   4    0.33    0.37 
  -6  -5   4    0.37    0.31 
   6  -5  -4    0.63    0.40 
  -6   5  -4    0.35    0.37 
  -6  -5   4    0.10    0.30 
   6   5   4    0.37    0.28 
   7  -5   4    1.11    0.49 
  -7   5   4    1.40    0.52 
   7   5  -4    0.91    0.44 
  -7  -5  -4    0.32    0.38 
   7   5   4    0.56    0.37 
   7  -5  -4    1.54    0.54 
  -7   5  -4    1.22    0.49 
   0  -6   4  123.52    4.14 
   0  -6  -4  120.48    4.09 
   0   6  -4  120.99    4.25 
   0  -6  -4  119.05    4.26 
   0   6   4  121.79    4.26 
   0   6  -4  120.59    4.14 
   0  -6   4  124.74    4.28 
   0   6   4  118.29    4.28 
  -1   6   4   57.33    2.09 
   1   6  -4   58.14    2.18 
  -1  -6  -4   54.24    2.14 
  -1   6   4   55.81    2.18 
  -1  -6  -4   56.72    1.94 
   1  -6   4   57.10    2.18 
  -1  -6   4   56.85    1.99 
  -1   6  -4   53.92    2.09 
  -1  -6   4   57.60    2.15 
   1  -6  -4   55.25    2.06 
   1   6   4   54.50    1.93 
  -1   6  -4   53.58    2.06 
   1   6   4   56.10    2.18 
  -2   6   4   71.12    2.44 
  -2  -6  -4   71.46    2.62 
   2   6  -4   66.61    2.62 
  -2   6   4   69.08    2.67 
   2  -6   4   70.21    2.66 
  -2  -6  -4   69.95    2.42 
   2  -6  -4   69.49    2.59 
  -2  -6   4   67.69    2.43 
   2   6   4   65.94    2.62 
   2   6   4   66.65    2.41 
  -2   6  -4   64.21    2.58 
  -2  -6   4   65.83    2.59 
  -2   6  -4   67.84    2.41 
   3   6  -4    3.66    0.48 
  -3  -6  -4    2.29    0.40 
  -3  -6  -4    2.59    0.31 
   3  -6   4    2.49    0.44 
  -3   6   4    2.95    0.47 
  -3   6   4    3.07    0.24 
  -3  -6   4    2.99    0.32 
  -3   6  -4    2.76    0.44 
   3  -6  -4    3.22    0.47 
  -3  -6   4    3.02    0.43 
   3   6   4    3.17    0.47 
   3   6   4    3.11    0.34 
  -3   6  -4    3.06    0.20 
   4   6  -4    9.43    0.75 
   4  -6   4    7.24    0.73 
  -4  -6  -4   10.35    0.79 
   4   6  -4    8.40    0.70 
  -4   6   4    8.00    0.73 
  -4  -6   4   10.88    0.68 
  -4  -6   4    9.85    0.76 
  -4   6  -4   10.05    0.80 
   4  -6  -4   11.36    0.85 
   4   6   4    9.73    0.68 
   4   6   4   11.17    0.75 
   5   6  -4    0.40    0.31 
   5   6  -4    0.44    0.26 
  -5   6   4    0.20    0.31 
  -5  -6  -4   -0.16    0.23 
   5  -6   4    0.30    0.31 
   5   6   4    0.17    0.23 
  -5  -6   4   -0.01    0.21 
  -5   6  -4    0.10    0.27 
   5   6   4    0.00    0.19 
   5  -6  -4   -0.17    0.25 
  -5  -6   4    0.70    0.35 
   6   6  -4    3.86    0.60 
   6   6  -4    3.26    0.65 
  -6  -6  -4    3.87    0.67 
  -6   6   4    5.57    0.83 
   6  -6   4    4.04    0.75 
   6  -6  -4    3.76    0.74 
   6   6   4    3.74    0.83 
  -6  -6   4    4.15    0.71 
  -6   6  -4    4.33    0.75 
   6   6   4    3.55    0.60 
   7  -6   4    0.11    0.33 
   7   6  -4    0.31    0.40 
  -7   6   4   -0.22    0.31 
  -7  -6  -4    0.60    0.40 
  -7   6  -4    0.37    0.38 
   7  -6  -4    0.72    0.46 
   0  -7  -4    1.30    0.17 
   0   7   4    1.23    0.26 
   0  -7  -4    0.78    0.22 
   0   7   4    1.15    0.25 
   0   7  -4    1.16    0.25 
   0  -7   4    1.00    0.23 
   0   7  -4    1.22    0.21 
   0  -7   4    1.05    0.18 
   1  -7   4    8.30    0.59 
  -1   7   4    9.13    0.56 
   1   7  -4    8.49    0.60 
  -1   7   4    8.74    0.61 
  -1  -7  -4    9.56    0.45 
  -1  -7  -4    8.84    0.59 
  -1  -7   4    9.86    0.61 
  -1   7  -4   10.29    0.58 
   1  -7  -4   10.35    0.55 
   1   7   4    9.85    0.64 
   1  -7  -4    9.45    0.61 
  -1  -7   4    9.85    0.49 
  -1   7  -4    8.63    0.54 
  -2  -7  -4  103.14    3.55 
  -2  -7  -4  105.06    3.77 
   2   7  -4  102.20    3.80 
   2  -7   4  103.71    3.82 
  -2   7   4  101.38    3.59 
  -2   7   4  102.53    3.83 
  -2  -7   4  104.88    3.77 
  -2  -7   4  101.61    3.58 
   2  -7  -4   97.15    3.71 
  -2   7  -4  100.26    3.75 
   2   7   4  107.02    3.82 
  -2   7  -4  102.20    3.57 
  -3   7   4    6.97    0.65 
  -3  -7  -4    8.16    0.65 
   3   7  -4    8.91    0.68 
   3  -7   4    9.41    0.72 
  -3   7   4    8.55    0.45 
  -3  -7  -4    8.92    0.55 
  -3  -7   4    7.57    0.52 
   3  -7  -4    8.42    0.67 
  -3   7  -4    8.03    0.42 
  -3  -7   4    8.96    0.68 
   3   7   4    8.14    0.53 
   3   7   4    9.04    0.70 
  -3   7  -4    9.75    0.72 
  -4  -7  -4   23.19    1.30 
  -4   7   4   24.34    1.38 
   4   7  -4   21.16    1.25 
   4  -7   4   23.24    1.36 
  -4   7  -4   24.35    1.35 
   4   7   4   23.47    1.17 
   4  -7  -4   24.36    1.37 
  -4  -7   4   23.45    1.15 
  -4  -7   4   22.89    1.30 
   4   7   4   24.05    1.29 
   5   7  -4    1.42    0.41 
  -5  -7  -4    0.92    0.35 
  -5   7   4    1.47    0.45 
   5   7  -4    1.03    0.37 
   5  -7   4    1.20    0.44 
   5   7   4    1.00    0.33 
  -5   7  -4    1.35    0.42 
  -5  -7   4    1.48    0.40 
  -5  -7   4    1.31    0.35 
   5   7   4    1.66    0.41 
   5  -7  -4    1.14    0.42 
  -6  -7  -4    0.65    0.36 
  -6   7   4    0.21    0.38 
   6   7  -4    0.83    0.42 
   6   7  -4    1.34    0.42 
   6  -7   4    1.05    0.45 
  -6   7  -4    1.01    0.44 
   6   7   4    0.52    0.32 
   6  -7  -4    0.41    0.37 
  -6  -7   4    0.24    0.35 
  -7   7   4    0.27    0.37 
   7   7  -4   -0.01    0.35 
  -7  -7  -4   -0.06    0.36 
   7  -7  -4    0.35    0.45 
  -7   7  -4    0.31    0.47 
   0   8  -4  308.31   10.38 
   0   8  -4  310.20   10.50 
   0   8   4  309.10   10.51 
   0  -8   4  315.82   10.37 
   0  -8  -4  312.89   10.51 
   0   8   4  305.02   10.53 
   0  -8  -4  308.61   10.31 
   0  -8   4  312.06   10.51 
   1   8  -4    2.28    0.37 
  -1   8   4    2.61    0.40 
  -1  -8  -4    2.14    0.35 
   1  -8   4    1.62    0.32 
  -1  -8  -4    2.00    0.21 
  -1   8   4    1.84    0.30 
  -1   8  -4    2.88    0.31 
  -1  -8   4    2.90    0.27 
  -1  -8   4    3.15    0.36 
  -1   8  -4    3.19    0.34 
   1  -8  -4    3.01    0.30 
   1  -8  -4    2.65    0.38 
   1   8   4    2.41    0.39 
  -2   8   4   50.91    1.89 
  -2   8   4   46.17    2.06 
   2  -8   4   49.39    2.08 
   2   8  -4   47.76    2.06 
  -2  -8  -4   47.35    2.00 
  -2  -8  -4   46.39    1.79 
  -2   8  -4   48.54    1.85 
   2  -8  -4   49.02    1.98 
  -2  -8   4   47.30    2.00 
   2   8   4   48.51    2.07 
  -2  -8   4   49.46    1.85 
  -2   8  -4   48.97    2.02 
  -3  -8  -4   12.74    0.85 
  -3   8   4   12.97    0.90 
  -3  -8  -4   11.46    0.68 
  -3   8   4   12.83    0.63 
   3  -8   4   12.03    0.88 
   3   8  -4   13.10    0.90 
  -3  -8   4   13.40    0.73 
  -3   8  -4   12.30    0.87 
   3   8   4   13.06    0.70 
  -3  -8   4   14.47    0.88 
   3  -8  -4   12.30    0.83 
   3   8   4   12.76    0.87 
   4  -8   4    6.82    0.71 
  -4  -8  -4    7.93    0.71 
  -4  -8  -4    6.43    0.55 
  -4   8   4    6.63    0.72 
   4   8  -4    6.10    0.65 
  -4  -8   4    7.63    0.58 
   4  -8  -4    6.89    0.71 
  -4  -8   4    7.84    0.70 
   4   8   4    6.72    0.56 
   4   8   4    6.03    0.64 
  -4   8  -4    5.41    0.64 
   5  -8   4    1.56    0.48 
   5   8  -4    1.61    0.44 
   5   8  -4    1.41    0.44 
  -5  -8  -4    1.22    0.39 
  -5   8   4    1.01    0.41 
   5   8   4    1.48    0.42 
   5  -8  -4    1.01    0.44 
  -5   8  -4    0.87    0.42 
  -5  -8   4    1.38    0.40 
   6   8  -4    3.04    0.58 
   6  -8   4    3.05    0.69 
  -6   8   4    2.78    0.62 
   6   8  -4    3.57    0.67 
  -6  -8  -4    3.41    0.65 
  -6  -8   4    3.67    0.66 
   6   8   4    3.70    0.62 
   6  -8  -4    2.66    0.64 
  -6   8  -4    3.45    0.69 
  -7  -8  -4    0.32    0.38 
   7   8  -4    0.22    0.39 
   0   9   4    1.48    0.31 
   0   9  -4    1.40    0.25 
   0   9  -4    1.59    0.33 
   0  -9   4    1.63    0.26 
   0   9   4    1.44    0.30 
   0  -9   4    2.15    0.36 
   0  -9  -4    1.51    0.30 
   0  -9  -4    1.50    0.23 
  -1  -9  -4   83.40    2.91 
  -1   9   4   81.29    3.09 
  -1   9   4   82.10    3.20 
  -1  -9  -4   80.88    3.15 
   1  -9   4   82.23    3.17 
   1   9  -4   81.79    3.20 
  -1  -9   4   85.88    2.99 
   1  -9  -4   82.96    3.03 
   1  -9  -4   80.88    3.16 
  -1  -9   4   83.97    3.15 
   1   9   4   84.87    3.22 
  -1   9  -4   82.74    3.09 
  -1   9  -4   83.00    3.09 
  -2  -9  -4   38.44    1.53 
  -2   9   4   37.63    1.61 
   2  -9   4   39.18    1.80 
  -2   9   4   37.06    1.80 
   2   9  -4   36.95    1.80 
  -2  -9  -4   39.09    1.76 
  -2   9  -4   41.30    1.78 
   2  -9  -4   41.65    1.73 
   2   9   4   42.95    1.86 
  -2  -9   4   39.62    1.75 
  -2   9  -4   42.03    1.63 
  -2  -9   4   39.96    1.59 
  -3  -9  -4    2.46    0.44 
   3   9  -4    2.44    0.45 
  -3   9   4    1.88    0.45 
   3  -9   4    2.01    0.44 
  -3  -9   4    1.71    0.30 
   3   9   4    2.52    0.37 
  -3  -9   4    1.46    0.36 
   3   9   4    1.64    0.41 
   3  -9  -4    1.87    0.40 
  -3   9  -4    1.67    0.39 
   4   9  -4   19.22    1.24 
   4  -9   4   19.85    1.28 
  -4   9   4   20.54    1.31 
  -4  -9  -4   20.45    1.24 
  -4   9  -4   20.94    1.30 
   4  -9  -4   20.37    1.26 
   4   9   4   21.97    1.28 
  -4  -9   4   21.45    1.25 
   5   9  -4    3.48    0.63 
  -5  -9  -4    3.36    0.61 
   5   9  -4    4.13    0.67 
  -5   9   4    4.21    0.70 
   5  -9   4    3.40    0.66 
  -5   9  -4    3.34    0.64 
   5   9   4    2.95    0.53 
  -5  -9   4    2.72    0.58 
   5  -9  -4    3.28    0.62 
   6  -9   4    0.77    0.40 
   6   9  -4    0.11    0.33 
  -6  -9  -4    0.51    0.36 
   6   9  -4    0.38    0.35 
  -6   9   4    0.66    0.46 
   6   9   4    0.16    0.30 
   6  -9  -4    0.49    0.42 
  -6  -9   4    0.15    0.33 
  -6   9  -4    0.15    0.38 
   0  10   4   37.88    1.73 
   0  10   4   37.82    1.72 
   0 -10   4   38.02    1.57 
   0  10  -4   37.97    1.59 
   0 -10  -4   38.35    1.52 
   0 -10  -4   39.87    1.72 
   0  10  -4   39.06    1.72 
   0 -10   4   35.42    1.66 
  -1  10   4   20.04    1.05 
   1  10  -4   21.45    1.16 
  -1 -10  -4   18.11    0.87 
  -1 -10  -4   19.18    1.08 
  -1  10   4   17.75    1.10 
   1 -10   4   19.44    1.10 
  -1  10  -4   19.35    1.04 
   1 -10  -4   23.23    1.16 
  -1  10  -4   20.57    1.05 
  -1 -10   4   19.83    1.07 
   1 -10  -4   21.46    1.00 
   1  10   4   19.01    1.13 
  -1 -10   4   22.23    0.98 
   2 -10   4    2.87    0.49 
  -2  10   4    3.88    0.56 
  -2 -10  -4    3.78    0.52 
   2  10  -4    3.41    0.53 
  -2  10   4    3.84    0.40 
  -2  10  -4    3.07    0.39 
  -2  10  -4    3.29    0.49 
   2 -10  -4    3.74    0.49 
  -2 -10   4    3.37    0.36 
   2  10   4    2.76    0.50 
  -2 -10   4    2.68    0.43 
   3 -10   4   34.58    1.76 
  -3 -10  -4   33.62    1.70 
  -3  10   4   35.34    1.80 
   3  10  -4   36.73    1.80 
   3 -10  -4   35.64    1.69 
  -3  10  -4   37.03    1.77 
  -3 -10   4   34.78    1.69 
   3  10   4   34.56    1.77 
  -4  10   4    1.23    0.42 
   4 -10   4    0.89    0.38 
   4  10  -4    1.57    0.47 
  -4 -10  -4    0.83    0.35 
  -4 -10   4    0.95    0.36 
  -4  10  -4    1.93    0.48 
   4 -10  -4    1.29    0.41 
   4  10   4    1.10    0.42 
  -5  10   4    2.40    0.59 
   5  10  -4    3.68    0.68 
   5  10  -4    4.21    0.66 
  -5 -10  -4    2.79    0.56 
   5 -10   4    2.67    0.62 
  -5  10  -4    3.33    0.68 
   5  10   4    2.72    0.58 
  -5 -10   4    3.77    0.65 
   5 -10  -4    2.72    0.59 
  -6 -10  -4   -0.08    0.30 
   6  10  -4    0.28    0.37 
   6 -10   4    0.65    0.45 
  -6  10   4    0.53    0.40 
   6  10   4    0.38    0.35 
  -6  10  -4    0.33    0.38 
   6 -10  -4   -0.20    0.29 
   0 -11  -4    0.01    0.20 
   0 -11  -4    0.15    0.15 
   0  11  -4    0.00    0.20 
   0  11   4    0.37    0.26 
   0 -11   4    0.01    0.15 
   0  11  -4    0.23    0.19 
   0 -11   4    0.17    0.22 
   1 -11   4   75.99    2.98 
  -1 -11  -4   73.90    2.96 
   1  11  -4   74.28    3.03 
   1 -11   4   69.03    2.84 
  -1  11   4   70.81    2.89 
  -1  11   4   73.22    3.01 
  -1  11  -4   74.61    2.91 
   1  11   4   76.24    3.06 
   1 -11  -4   72.34    2.97 
   1 -11  -4   76.51    2.82 
  -1 -11   4   76.41    2.95 
  -1 -11   4   75.22    2.80 
  -1  11  -4   76.88    2.91 
   2  11  -4    1.30    0.39 
  -2 -11  -4    2.37    0.50 
  -2  11   4    1.83    0.36 
   2 -11   4    1.15    0.35 
  -2  11   4    1.89    0.45 
  -2  11  -4    1.85    0.35 
   2 -11  -4    2.19    0.46 
   2  11   4    1.69    0.46 
  -2 -11   4    1.94    0.40 
   2 -11  -4    2.83    0.43 
  -2  11  -4    2.31    0.45 
  -2 -11   4    1.93    0.37 
   3 -11   4    2.29    0.49 
  -3 -11  -4    2.00    0.45 
   3  11  -4    1.34    0.44 
  -3  11   4    2.02    0.50 
   3  11   4    2.09    0.52 
  -3  11  -4    2.49    0.51 
   3 -11  -4    3.49    0.55 
  -3 -11   4    2.04    0.45 
  -4 -11  -4    0.54    0.33 
  -4  11   4    0.59    0.34 
   4  11  -4    0.70    0.36 
   4 -11   4    1.32    0.46 
  -4 -11   4    0.80    0.35 
   4 -11  -4    0.73    0.36 
  -4  11  -4    0.68    0.39 
   4  11   4    1.11    0.42 
   5 -11   4    6.14    0.88 
  -5 -11  -4    5.14    0.74 
  -5  11   4    4.13    0.76 
   5  11  -4    5.55    0.85 
  -5  11  -4    5.03    0.79 
   5  11   4    4.80    0.76 
   5 -11  -4    5.07    0.81 
   6  11  -4    0.04    0.35 
   6 -11  -4    0.27    0.39 
   6  11   4    0.02    0.32 
  -6  11  -4    0.16    0.39 
   0  12   4    3.62    0.54 
   0 -12  -4    4.76    0.61 
   0 -12   4    3.38    0.52 
   0  12  -4    4.44    0.62 
   0  12  -4    4.59    0.46 
   0 -12   4    3.22    0.43 
   1  12  -4   18.21    1.11 
  -1  12   4   16.00    0.96 
   1 -12   4   14.00    0.87 
  -1 -12  -4   14.69    0.97 
  -1  12   4   16.14    1.04 
   1 -12   4   14.20    0.97 
  -1  12  -4   12.80    0.90 
  -1 -12   4   15.31    0.96 
   1 -12  -4   14.91    0.86 
   1 -12  -4   14.08    0.97 
   1  12   4   14.78    1.02 
  -1 -12   4   15.49    0.85 
  -1  12  -4   12.91    0.88 
  -2  12   4    2.62    0.42 
  -2 -12  -4    3.90    0.56 
   2 -12   4    2.93    0.53 
  -2  12   4    3.25    0.56 
   2  12  -4    3.29    0.58 
   2 -12  -4    1.86    0.37 
  -2  12  -4    3.19    0.52 
   2 -12  -4    2.94    0.50 
   2  12   4    2.24    0.50 
  -2  12  -4    3.46    0.47 
  -2 -12   4    3.04    0.49 
   3 -12   4   13.76    1.06 
  -3  12   4   14.02    1.10 
  -3 -12  -4   13.79    1.02 
   3  12  -4   15.38    1.13 
   3  12   4   15.30    1.12 
   3 -12  -4   15.93    1.03 
  -3  12  -4   15.02    1.07 
  -3 -12   4   15.22    1.03 
   4  12  -4    2.23    0.58 
   4 -12   4    1.68    0.48 
  -4 -12  -4    2.89    0.57 
  -4  12   4    1.45    0.46 
   4 -12  -4    2.41    0.55 
   4  12   4    1.86    0.52 
  -4  12  -4    2.49    0.55 
   5  12  -4    0.73    0.46 
  -5  12   4    1.04    0.45 
   5 -12   4    0.56    0.42 
  -5  12  -4    0.55    0.41 
   5  12   4    0.46    0.39 
   5 -12  -4    0.84    0.41 
   0  13  -4    1.68    0.42 
   0  13   4    1.64    0.44 
   0 -13   4    2.54    0.41 
   0  13  -4    1.60    0.36 
   0 -13   4    2.03    0.44 
   0 -13  -4    1.25    0.38 
  -1  13   4   25.68    1.37 
  -1  13   4   25.43    1.44 
   1  13  -4   25.28    1.47 
   1 -13   4   24.17    1.28 
  -1 -13  -4   24.56    1.38 
   1 -13   4   26.59    1.42 
  -1 -13   4   24.93    1.35 
  -1  13  -4   26.11    1.39 
   1  13   4   23.21    1.42 
   1 -13  -4   25.89    1.42 
  -1  13  -4   25.28    1.33 
  -2 -13  -4   17.46    1.12 
   2  13  -4   16.77    1.21 
   2 -13   4   17.48    1.14 
  -2  13   4   17.33    1.17 
  -2  13   4   17.37    1.20 
   2 -13  -4   18.44    1.18 
   2  13   4   18.43    1.24 
  -2  13  -4   17.45    1.12 
  -2 -13   4   17.20    1.10 
  -3 -13  -4    0.64    0.34 
   3 -13   4    0.23    0.34 
  -3  13   4    0.01    0.27 
   3  13  -4    0.50    0.37 
  -3  13  -4    0.04    0.30 
   3 -13  -4    0.30    0.28 
   3 -13  -4    0.75    0.38 
   3  13   4    0.21    0.33 
  -4  13   4    4.22    0.74 
   4 -13   4    3.45    0.66 
  -4 -13  -4    4.45    0.72 
   4  13  -4    4.32    0.75 
  -4  13  -4    4.76    0.76 
   4  13   4    5.23    0.83 
   4 -13  -4    4.94    0.73 
  -5  13   4    2.02    0.62 
   5 -13   4    0.90    0.48 
   5  13  -4    1.53    0.59 
   5  13   4    1.91    0.59 
  -5  13  -4    1.60    0.53 
   5 -13  -4    1.36    0.49 
   0  14   4   31.53    1.71 
   0 -14  -4   31.29    1.66 
   0 -14   4   32.84    1.64 
   0  14  -4   33.39    1.73 
   1  14  -4    0.87    0.39 
  -1  14   4    1.15    0.39 
   1 -14   4    0.85    0.35 
  -1  14   4    1.13    0.39 
  -1 -14  -4    1.23    0.40 
   1 -14   4    1.31    0.36 
  -1  14  -4    0.57    0.28 
  -1 -14   4    0.78    0.31 
   1  14   4    1.57    0.45 
  -1  14  -4    1.14    0.38 
   1 -14  -4    0.86    0.38 
  -2  14   4    6.53    0.77 
   2 -14   4    6.44    0.73 
   2  14  -4    6.05    0.87 
  -2 -14  -4    8.16    0.76 
   2 -14   4    6.22    0.66 
   2  14   4    7.35    0.85 
  -2  14  -4    8.28    0.76 
   2 -14  -4    7.18    0.76 
   3 -14   4    2.00    0.54 
  -3 -14  -4    2.23    0.50 
   3  14  -4    1.52    0.52 
  -3  14   4    1.86    0.51 
  -3  14  -4    0.78    0.38 
   3  14   4    1.41    0.49 
   3 -14  -4    1.80    0.47 
   4  14  -4    2.08    0.61 
  -4  14   4    2.61    0.68 
   4 -14   4    2.06    0.58 
  -4  14  -4    2.41    0.59 
   4  14   4    2.10    0.61 
   5 -14  -4   -0.22    0.50 
   0 -15  -4    0.51    0.30 
   0  15   4    0.40    0.31 
   0  15  -4    0.24    0.28 
   1 -15   4    0.61    0.33 
  -1  15   4    0.37    0.30 
  -1 -15  -4    0.24    0.30 
   1  15  -4    0.71    0.39 
  -1  15   4    0.73    0.36 
   1 -15  -4    0.47    0.31 
  -1  15  -4   -0.01    0.28 
   1  15   4    0.24    0.35 
   2 -15   4    9.25    0.88 
   2 -15   4   10.93    0.87 
  -2  15   4    8.96    0.92 
  -2 -15  -4    8.34    0.82 
   2  15  -4    9.45    0.96 
  -2  15  -4    9.98    0.88 
   2 -15  -4    9.83    0.92 
   2  15   4    8.94    0.96 
   3  15  -4    0.52    0.42 
   3 -15   4    0.37    0.33 
  -3  15   4    0.38    0.36 
   3 -15  -4    0.14    0.34 
   3  15   4    0.11    0.32 
  -3  15  -4   -0.16    0.25 
  -4  15   4    0.77    0.50 
   4 -15   4    1.71    0.55 
  -4  15  -4    0.81    0.44 
   4 -15  -4    1.28    0.59 
   0 -16  -4   22.38    1.38 
   0  16  -4   21.19    1.40 
   0  16   4   20.30    1.39 
  -1 -16  -4    1.72    0.49 
   1  16  -4    1.64    0.53 
  -1  16   4    1.62    0.51 
  -1  16   4    1.78    0.51 
  -1  16  -4    1.48    0.47 
   1 -16  -4    2.08    0.50 
   1  16   4    1.25    0.48 
   2  16  -4    2.13    0.61 
   2 -16   4    1.85    0.72 
  -2  16   4    1.16    0.44 
   2  16   4    0.41    0.42 
   2 -16  -4    1.22    0.42 
   3 -16   4    2.20    0.63 
   3 -16   4    2.16    0.61 
  -3  16   4    3.38    0.70 
   3 -16  -4    2.30    0.57 
  -4  16  -4    1.52    0.57 
   0  17   4    0.30    0.37 
   0  17  -4   -0.01    0.34 
   0 -17  -4   -0.03    0.30 
   1  17  -4    4.20    0.76 
   1  17   4    3.97    0.73 
   1 -17  -4    4.84    0.77 
  -2  17   4    0.93    0.43 
   2 -17  -4    0.94    0.42 
   0  18   4    0.38    0.39 
   0  18  -4    0.70    0.44 
   1 -18  -4    0.39    0.37 
   0   0  -5    0.15    0.07 
   0   0   5    0.11    0.06 
   0   0   5    0.18    0.08 
   0   0  -5    0.07    0.05 
   0   0   5    0.16    0.06 
  -1   0  -5  498.18   16.65 
   1   0   5  513.38   16.62 
  -1   0   5  517.75   16.67 
   1   0   5  521.08   16.78 
   1   0  -5  512.38   16.59 
  -1   0   5  501.25   16.86 
  -1   0   5  489.43   16.62 
   1   0  -5  499.88   16.62 
   2   0  -5   49.96    1.83 
   2   0  -5   50.30    1.96 
  -2   0  -5   50.12    1.94 
  -2   0   5   49.81    1.87 
  -2   0   5   51.38    1.96 
   2   0   5   51.81    1.83 
   2   0   5   51.85    1.91 
   3   0  -5   49.67    1.85 
   3   0   5   52.95    1.85 
   3   0  -5   49.96    2.07 
   3   0   5   52.03    2.03 
  -3   0   5   50.82    1.97 
  -3   0   5   45.71    2.02 
  -3   0  -5   51.25    2.06 
  -4   0   5   33.96    1.59 
  -4   0  -5   30.64    1.54 
   4   0   5   31.39    1.27 
  -4   0   5   33.24    1.49 
   4   0  -5   32.98    1.29 
   4   0  -5   31.43    1.58 
   4   0   5   31.34    1.51 
   5   0   5    8.13    0.72 
  -5   0   5    6.75    0.66 
   5   0  -5    6.99    0.75 
  -5   0  -5    7.80    0.73 
  -6   0   5    5.33    0.73 
  -6   0  -5    5.84    0.79 
   6   0   5    5.34    0.77 
   6   0  -5    6.34    0.76 
   7   0  -5    0.76    0.42 
  -7   0  -5    0.14    0.33 
   7   0   5    0.79    0.46 
  -7   0   5    0.68    0.40 
  -8   0   5   -0.34    0.29 
   0   1  -5   43.94    1.49 
   0  -1  -5   42.96    1.55 
   0  -1   5   42.27    1.57 
   0  -1   5   43.51    1.49 
   0   1  -5   42.37    1.56 
   0  -1   5   44.04    1.57 
   0   1   5   44.69    1.57 
   0   1   5   43.94    1.51 
   0  -1  -5   44.28    1.51 
   1  -1   5  172.78    5.81 
   1   1  -5  171.49    5.85 
   1   1  -5  171.75    5.76 
   1  -1   5  175.06    5.86 
  -1  -1  -5  175.44    5.79 
  -1   1   5  171.08    5.86 
  -1   1   5  167.91    5.82 
  -1   1   5  162.76    5.83 
  -1  -1  -5  170.32    5.87 
   1   1   5  183.22    5.80 
  -1  -1   5  180.15    5.76 
   1   1   5  180.62    5.85 
  -1  -1   5  175.63    5.89 
  -1   1  -5  184.74    5.87 
   2  -1   5   24.91    1.04 
  -2   1   5   25.10    1.18 
   2   1  -5   26.84    1.11 
  -2   1   5   27.00    1.14 
  -2  -1  -5   24.75    1.17 
   2  -1   5   26.04    1.16 
  -2  -1   5   31.83    1.12 
  -2  -1   5   31.14    1.23 
   2   1   5   29.32    1.14 
   2  -1  -5   30.53    1.08 
  -2   1  -5   28.50    1.20 
   2  -1  -5   30.77    1.23 
   2   1   5   28.13    1.11 
   3   1  -5   41.17    1.73 
  -3   1   5   38.27    1.70 
   3  -1   5   43.45    1.47 
   3   1  -5   40.30    1.55 
   3  -1   5   41.49    1.70 
  -3   1   5   41.13    1.66 
  -3  -1  -5   42.33    1.72 
   3   1   5   39.11    1.54 
   3  -1  -5   39.74    1.73 
  -3  -1   5   36.46    1.68 
  -3  -1   5   38.28    1.59 
   3   1   5   39.53    1.64 
  -3   1  -5   39.18    1.70 
   3  -1  -5   37.96    1.48 
   4   1  -5    8.79    0.54 
  -4   1   5    7.81    0.68 
  -4   1   5    9.51    0.69 
   4  -1   5    8.36    0.45 
  -4  -1  -5    9.45    0.72 
   4   1  -5    7.82    0.68 
   4  -1   5    8.10    0.67 
  -4  -1   5    9.95    0.66 
   4   1   5    9.59    0.55 
  -4  -1   5    8.78    0.70 
   4  -1  -5   10.04    0.75 
   4   1   5    9.18    0.67 
   4  -1  -5    8.72    0.47 
  -4   1  -5    8.40    0.69 
   5  -1   5   21.77    1.29 
  -5  -1  -5   22.33    1.32 
   5   1  -5   20.54    1.31 
  -5   1   5   21.05    1.24 
   5   1  -5   21.58    1.03 
  -5  -1   5   23.66    1.24 
   5  -1  -5   20.42    1.30 
  -5  -1   5   21.22    1.30 
   5   1   5   24.19    1.31 
  -5   1  -5   22.68    1.32 
  -6  -1  -5    2.34    0.53 
   6   1  -5    1.64    0.49 
  -6   1   5    1.65    0.45 
   6  -1   5    1.91    0.52 
   6   1   5    2.29    0.50 
   6  -1  -5    1.98    0.58 
  -6  -1   5    1.58    0.42 
  -6   1  -5    1.88    0.54 
   7  -1   5    1.60    0.54 
  -7   1   5    1.21    0.48 
  -7  -1  -5    1.64    0.56 
   7   1  -5    1.87    0.56 
   7  -1  -5    0.83    0.48 
   7   1   5    0.72    0.45 
  -7   1  -5    1.34    0.51 
  -7  -1   5    1.05    0.43 
  -8   1   5    0.06    0.37 
  -8  -1   5   -0.04    0.34 
   8   1   5    0.15    0.62 
   0  -2   5  597.27   19.19 
   0  -2   5  569.65   19.16 
   0  -2  -5  571.82   19.14 
   0   2  -5  617.08   19.23 
   0  -2  -5  580.43   19.21 
   0   2   5  577.87   19.14 
   0   2   5  584.19   19.23 
   0   2  -5  570.77   19.13 
  -1   2   5   36.24    1.28 
  -1   2   5   36.25    1.25 
  -1  -2  -5   34.08    1.15 
  -1  -2  -5   33.98    1.28 
   1   2  -5   35.30    1.27 
   1  -2   5   33.79    1.21 
   1  -2   5   34.36    1.28 
   1  -2  -5   30.72    1.23 
  -1   2  -5   28.15    1.18 
  -1  -2   5   29.75    1.10 
  -1  -2   5   30.39    1.26 
  -1   2  -5   27.78    1.21 
  -2   2   5  159.57    5.53 
  -2   2   5  165.37    5.69 
  -2  -2  -5  162.70    5.69 
   2  -2   5  172.14    5.71 
  -2   2   5  163.95    5.67 
   2  -2   5  173.89    5.52 
   2   2  -5  161.00    5.62 
  -2   2  -5  168.22    5.50 
   2   2   5  168.24    5.63 
  -2   2  -5  163.22    5.68 
   2  -2  -5  158.34    5.52 
   2  -2  -5  165.42    5.71 
   2   2   5  166.13    5.59 
  -2  -2   5  166.25    5.55 
  -2  -2   5  164.43    5.70 
  -3   2   5   85.54    3.32 
   3   2  -5   85.18    3.32 
   3  -2   5   88.67    3.32 
  -3   2   5   88.73    3.28 
   3   2  -5   84.69    3.17 
  -3  -2  -5   87.55    3.31 
   3  -2   5   87.23    3.01 
   3   2   5   92.81    3.19 
  -3  -2   5   88.37    3.19 
  -3   2  -5   90.32    3.33 
   3   2   5   94.86    3.25 
   3  -2  -5   87.48    3.04 
   3  -2  -5   91.31    3.36 
  -3  -2   5   88.60    3.33 
   4   2  -5   15.79    0.99 
   4  -2   5   14.28    0.93 
   4  -2   5   13.82    0.61 
  -4  -2  -5   13.72    0.92 
  -4   2   5   14.75    0.92 
   4   2  -5   14.87    0.79 
   4  -2  -5   14.97    0.97 
  -4  -2   5   15.57    0.87 
  -4  -2   5   15.88    0.98 
   4  -2  -5   16.52    0.66 
   4   2   5   14.95    0.79 
   4   2   5   16.00    0.91 
  -4   2  -5   15.76    0.98 
   5   2  -5    3.45    0.59 
   5  -2   5    4.53    0.66 
  -5  -2  -5    4.57    0.66 
   5   2  -5    2.99    0.39 
  -5   2   5    3.30    0.52 
  -5   2  -5    3.15    0.55 
  -5  -2   5    2.24    0.42 
   5   2   5    3.94    0.57 
   5  -2  -5    2.78    0.56 
  -5  -2   5    3.28    0.57 
   5   2   5    3.02    0.40 
   6  -2   5    3.90    0.65 
  -6   2   5    3.29    0.63 
   6   2  -5    4.45    0.73 
  -6  -2  -5    3.76    0.65 
  -6  -2   5    2.89    0.55 
   6   2   5    3.76    0.63 
  -6   2  -5    3.29    0.65 
   6  -2  -5    3.47    0.68 
   7   2  -5    0.64    0.45 
   7  -2   5    0.95    0.49 
  -7  -2  -5    1.02    0.45 
  -7   2   5    0.59    0.40 
   7   2   5    1.51    0.47 
  -7   2  -5    0.18    0.33 
   7  -2  -5    0.81    0.47 
  -7  -2   5    0.90    0.39 
   8   2   5    0.20    0.40 
   0  -3   5   25.72    1.05 
   0   3   5   25.05    1.02 
   0   3  -5   25.68    0.91 
   0   3  -5   25.63    1.02 
   0   3   5   24.89    1.03 
   0  -3  -5   25.62    0.88 
   0  -3  -5   24.12    1.02 
   0  -3  -5   25.05    0.88 
   0  -3   5   26.43    0.91 
   1   3  -5   52.08    1.87 
   1   3  -5   52.36    1.67 
  -1   3   5   52.15    1.81 
  -1   3   5   51.01    1.88 
  -1  -3  -5   52.19    1.88 
   1  -3   5   52.15    1.90 
  -1  -3   5   48.22    1.67 
   1  -3  -5   46.92    1.81 
  -1  -3   5   48.15    1.87 
  -1   3  -5   48.76    1.82 
   1   3   5   49.60    1.68 
  -1   3  -5   48.87    1.79 
   1   3   5   48.82    1.68 
   1   3   5   49.93    1.87 
  -2  -3  -5  121.26    4.50 
   2   3  -5  122.17    4.47 
   2  -3   5  119.92    4.51 
  -2   3   5  127.86    4.52 
  -2   3   5  123.33    4.34 
   2  -3  -5  134.55    4.53 
  -2  -3   5  133.88    4.54 
  -2   3  -5  128.53    4.51 
  -2  -3   5  134.18    4.35 
   2   3   5  132.57    4.39 
   2   3   5  133.21    4.49 
  -2   3  -5  132.40    4.32 
   3  -3   5   64.68    2.78 
  -3   3   5   68.57    2.77 
   3   3  -5   68.59    2.69 
  -3  -3  -5   66.90    2.78 
   3  -3  -5   76.30    2.85 
   3   3   5   72.18    2.70 
  -3   3  -5   72.18    2.82 
   3  -3  -5   77.34    2.53 
  -3  -3   5   76.82    2.67 
  -3   3  -5   75.66    2.48 
  -3   3  -5   75.25    2.48 
  -3  -3   5   76.60    2.84 
   3   3   5   74.34    2.71 
   4   3  -5   23.85    1.12 
  -4  -3  -5   23.36    1.26 
   4   3  -5   21.46    1.26 
   4  -3   5   24.25    1.30 
  -4   3   5   22.19    1.22 
   4   3   5   23.95    1.18 
  -4   3  -5   24.42    1.30 
  -4  -3   5   23.09    1.26 
   4  -3  -5   24.14    1.30 
  -4  -3   5   24.47    1.16 
   4  -3  -5   23.56    0.90 
   4   3   5   24.09    1.13 
   5   3  -5   11.44    0.90 
  -5   3   5   11.42    0.88 
   5   3  -5   11.57    0.74 
   5  -3   5   10.59    0.88 
  -5  -3  -5   10.83    0.88 
  -5  -3   5   10.50    0.78 
   5   3   5   10.25    0.70 
  -5   3  -5    9.30    0.85 
  -5  -3   5   11.13    0.89 
   5  -3  -5   12.44    0.97 
   5   3   5    9.75    0.79 
   6   3  -5    5.02    0.78 
  -6   3   5    4.93    0.74 
  -6  -3  -5    4.49    0.73 
   6  -3   5    4.98    0.77 
   6   3   5    4.45    0.66 
  -6  -3   5    3.20    0.66 
   6  -3  -5    4.42    0.76 
  -6  -3   5    4.95    0.66 
  -6   3  -5    4.52    0.73 
   7   3  -5    1.45    0.55 
  -7   3   5    1.73    0.51 
  -7  -3  -5    1.84    0.56 
   7  -3   5    0.81    0.43 
  -7   3  -5    1.08    0.49 
  -7  -3   5    1.17    0.45 
   7  -3  -5    1.41    0.52 
   7   3   5    1.62    0.46 
   8   3   5    0.81    0.47 
   0  -4  -5  161.63    5.41 
   0   4  -5  166.84    5.59 
   0   4  -5  164.21    5.46 
   0   4   5  171.32    5.42 
   0   4   5  159.59    5.61 
   0  -4  -5  160.03    5.60 
   0   4   5  160.85    5.59 
   0  -4   5  166.34    5.63 
   0  -4   5  165.17    5.46 
   0  -4  -5  167.69    5.42 
   1   4  -5   88.05    3.10 
  -1   4   5   86.37    3.01 
  -1   4   5   87.89    3.11 
   1   4  -5   85.83    2.87 
   1  -4   5   82.92    3.10 
   1   4   5   85.67    2.85 
   1   4   5   85.68    2.85 
   1   4   5   83.86    3.09 
  -1  -4   5   86.64    2.87 
   1  -4  -5   85.69    3.00 
  -1   4  -5   87.07    3.03 
  -1  -4   5   89.00    3.10 
  -1  -4   5   88.66    2.87 
  -1   4  -5   84.66    2.99 
  -2   4   5   65.59    2.53 
  -2  -4  -5   67.13    2.52 
   2  -4   5   67.42    2.55 
   2   4  -5   64.64    2.49 
  -2   4   5   65.60    2.34 
   2  -4  -5   67.05    2.50 
  -2  -4   5   67.75    2.53 
   2   4   5   67.35    2.50 
  -2   4  -5   67.20    2.32 
   2   4   5   67.58    2.35 
  -2   4  -5   67.97    2.51 
  -2  -4   5   64.97    2.33 
  -3   4   5    5.65    0.31 
   3   4  -5    5.84    0.48 
  -3  -4  -5    5.10    0.48 
  -3   4   5    5.80    0.52 
   3  -4   5    4.82    0.50 
  -3   4  -5    4.97    0.49 
   3  -4  -5    5.68    0.31 
  -3   4  -5    4.96    0.26 
   3   4   5    5.37    0.42 
   3   4   5    4.11    0.41 
   3  -4  -5    5.73    0.52 
  -3   4  -5    5.16    0.27 
  -3  -4   5    5.34    0.51 
  -3  -4   5    6.04    0.41 
   4  -4   5   15.21    0.99 
   4   4  -5   14.76    0.99 
   4   4  -5   14.14    0.86 
  -4   4   5   15.21    0.98 
  -4  -4  -5   15.08    0.95 
   4   4   5   14.53    0.86 
  -4  -4   5   17.89    0.89 
  -4   4  -5   15.07    0.99 
   4   4   5   15.39    0.88 
   4  -4  -5   15.03    0.99 
  -4  -4   5   15.96    1.00 
  -5   4   5    0.43    0.28 
   5   4  -5   -0.01    0.19 
   5  -4   5    0.52    0.32 
   5   4  -5    0.25    0.25 
  -5  -4  -5    0.07    0.25 
   5   4   5    0.05    0.21 
  -5  -4   5    0.48    0.30 
  -5   4  -5   -0.09    0.25 
   5   4   5    0.01    0.21 
   5  -4  -5    0.18    0.26 
  -5  -4   5   -0.07    0.18 
  -6  -4  -5    6.45    0.76 
   6   4  -5    5.81    0.85 
  -6   4   5    7.11    0.77 
   6  -4   5    6.01    0.85 
  -6  -4   5    6.45    0.88 
   6  -4  -5    6.34    0.90 
  -6   4  -5    7.04    0.80 
   6   4   5    6.74    0.72 
  -6  -4   5    7.58    0.72 
   7  -4   5    0.59    0.43 
   7   4  -5    1.19    0.48 
  -7  -4  -5    0.86    0.46 
  -7   4   5    1.23    0.48 
   7  -4  -5    1.26    0.51 
   7   4   5    0.81    0.40 
  -7   4  -5    1.03    0.50 
   0  -5  -5   10.76    0.44 
   0   5   5   11.25    0.45 
   0   5   5    9.96    0.58 
   0  -5  -5   10.96    0.60 
   0   5   5   10.67    0.61 
   0   5  -5   11.05    0.49 
   0  -5   5   10.86    0.61 
   1   5  -5   47.27    1.93 
   1  -5   5   45.37    1.94 
  -1   5   5   46.15    1.95 
  -1  -5  -5   46.67    1.69 
  -1  -5  -5   46.44    1.93 
  -1   5   5   45.39    1.85 
   1   5   5   53.77    1.69 
  -1  -5   5   50.71    1.74 
   1  -5  -5   53.11    1.87 
  -1  -5   5   50.92    1.74 
  -1   5  -5   52.35    1.89 
  -1  -5   5   53.72    1.97 
   1   5   5   52.38    1.70 
  -1   5  -5   53.73    1.87 
   1   5   5   55.74    1.99 
  -2  -5  -5   48.47    2.02 
   2   5  -5   51.59    2.03 
  -2  -5  -5   49.75    1.83 
  -2   5   5   49.82    1.86 
  -2   5   5   50.19    2.06 
   2  -5   5   48.50    2.05 
  -2  -5   5   52.37    2.05 
   2   5   5   54.18    1.86 
   2   5   5   51.29    2.04 
  -2  -5   5   53.32    1.84 
  -2   5  -5   51.47    1.85 
   2  -5  -5   53.41    2.02 
  -2   5  -5   51.11    2.02 
  -3  -5  -5   44.13    1.85 
  -3   5   5   46.29    1.55 
   3   5  -5   45.14    1.82 
  -3   5   5   46.46    1.90 
   3  -5   5   44.95    1.90 
  -3   5  -5   41.75    1.84 
   3   5   5   42.50    1.80 
  -3   5  -5   40.07    1.49 
  -3   5  -5   40.10    1.49 
   3   5   5   42.13    1.68 
  -3  -5   5   39.84    1.64 
   3  -5  -5   40.53    1.83 
  -3  -5   5   41.85    1.83 
   4  -5   5   24.83    1.35 
  -4   5   5   25.16    1.34 
  -4  -5  -5   22.76    1.27 
   4   5  -5   22.78    1.30 
   4   5  -5   23.64    1.22 
   4   5   5   24.02    1.22 
   4   5   5   24.74    1.19 
  -4  -5   5   23.92    1.15 
  -4   5  -5   24.13    1.32 
   4  -5  -5   24.18    1.33 
  -4  -5   5   24.22    1.31 
  -5  -5  -5   19.47    1.23 
  -5   5   5   20.50    1.27 
   5  -5   5   19.25    1.28 
   5   5  -5   18.22    1.09 
   5   5  -5   18.84    1.23 
  -5  -5   5   21.55    1.12 
  -5  -5   5   18.92    1.22 
   5   5   5   18.66    1.12 
   5   5   5   18.67    1.09 
  -5   5  -5   18.73    1.24 
   5  -5  -5   21.50    1.32 
  -6  -5  -5    1.12    0.43 
  -6   5   5    1.39    0.47 
   6  -5   5    1.58    0.49 
   6   5  -5    1.66    0.51 
   6   5   5    1.42    0.43 
  -6  -5   5    0.87    0.35 
   6  -5  -5    1.11    0.48 
  -6   5  -5    0.46    0.37 
  -6  -5   5    0.70    0.39 
   7   5  -5    0.33    0.37 
  -7   5   5    0.63    0.40 
  -7  -5  -5    0.31    0.37 
   7  -5   5    0.37    0.45 
   7  -5  -5    0.32    0.39 
  -7   5  -5    0.12    0.37 
   0  -6   5   71.84    2.66 
   0   6   5   71.57    2.44 
   0  -6  -5   73.37    2.65 
   0   6  -5   73.07    2.50 
   0   6   5   69.51    2.63 
   0   6   5   68.35    2.65 
   0  -6  -5   70.17    2.43 
   0   6  -5   69.29    2.61 
   1   6  -5   44.44    1.82 
  -1  -6  -5   45.25    1.82 
   1  -6   5   44.50    1.84 
  -1  -6  -5   43.40    1.55 
  -1   6   5   43.82    1.74 
  -1   6   5   42.81    1.83 
   1  -6  -5   46.45    1.72 
  -1   6  -5   47.71    1.76 
  -1   6  -5   45.05    1.73 
   1   6   5   45.80    1.85 
   1   6   5   44.73    1.55 
  -1  -6   5   46.67    1.83 
   1  -6  -5   45.73    1.83 
  -1  -6   5   48.06    1.62 
  -2   6   5   16.82    0.96 
  -2  -6  -5   16.66    0.93 
  -2   6   5   15.81    0.79 
   2  -6   5   15.57    0.93 
   2   6  -5   15.12    0.91 
  -2  -6  -5   16.46    0.74 
  -2   6  -5   20.38    0.96 
  -2   6  -5   20.52    0.81 
   2   6   5   18.72    0.97 
   2   6   5   19.36    0.77 
  -2  -6   5   19.52    0.78 
   2  -6  -5   20.18    0.95 
  -2  -6   5   20.58    0.99 
  -3   6   5   36.29    1.75 
  -3  -6  -5   39.72    1.74 
   3   6  -5   35.22    1.68 
   3  -6   5   37.37    1.76 
  -3   6   5   35.77    1.45 
   3   6   5   43.09    1.60 
   3   6   5   41.43    1.75 
  -3  -6   5   39.98    1.76 
  -3   6  -5   40.42    1.77 
   3  -6  -5   40.54    1.76 
  -3   6  -5   40.52    1.42 
  -3  -6   5   40.06    1.56 
   4  -6   5    8.82    0.76 
  -4   6   5    8.76    0.75 
   4   6  -5    8.26    0.69 
  -4  -6  -5    7.65    0.71 
   4  -6  -5    8.33    0.76 
  -4  -6   5    8.83    0.73 
   4   6   5    7.99    0.60 
  -4   6  -5    8.72    0.75 
   4   6   5    8.62    0.69 
  -4  -6   5    9.46    0.62 
   5  -6   5    0.83    0.36 
  -5  -6  -5    1.66    0.43 
   5   6  -5    1.18    0.37 
   5   6  -5    1.03    0.37 
  -5   6   5    1.42    0.44 
  -5  -6   5    1.18    0.32 
   5   6   5    1.44    0.36 
   5  -6  -5    1.10    0.39 
  -5   6  -5    0.64    0.35 
  -5  -6   5    0.79    0.35 
   5   6   5    1.66    0.38 
   6   6  -5    0.27    0.29 
   6   6  -5    0.34    0.33 
  -6  -6  -5    0.36    0.34 
  -6   6   5    0.61    0.38 
   6  -6   5    0.43    0.37 
   6  -6  -5    0.21    0.36 
  -6   6  -5   -0.01    0.34 
  -6  -6   5    0.29    0.33 
   7  -6   5    0.92    0.50 
  -7   6   5    0.89    0.46 
   7   6  -5    0.95    0.47 
  -7  -6  -5    1.40    0.52 
  -7   6  -5    1.20    0.53 
   7  -6  -5    2.13    0.61 
   0   7   5   83.90    3.08 
   0  -7  -5   83.39    2.87 
   0   7   5   81.89    3.10 
   0  -7   5   82.77    3.09 
   0  -7  -5   82.69    3.09 
   0   7  -5   82.84    2.93 
   0  -7   5   84.89    2.92 
   0   7  -5   82.82    3.07 
   1   7  -5   79.31    2.97 
  -1  -7  -5   82.88    2.68 
  -1   7   5   81.41    2.89 
  -1  -7  -5   80.33    2.95 
   1  -7   5   82.94    3.00 
  -1   7   5   78.62    2.99 
   1   7   5   77.38    2.67 
  -1   7  -5   79.05    2.87 
  -1   7  -5   75.78    2.85 
  -1  -7   5   80.56    2.74 
   1   7   5   78.36    2.98 
   1  -7  -5   73.15    2.80 
  -1  -7   5   75.19    2.94 
   1  -7  -5   75.16    2.95 
  -2   7   5   24.80    1.30 
  -2  -7  -5   27.68    1.30 
   2  -7   5   27.26    1.33 
   2   7  -5   28.24    1.33 
  -2  -7  -5   25.77    1.05 
  -2   7   5   27.41    1.15 
  -2  -7   5   26.74    1.09 
   2  -7  -5   27.94    1.25 
  -2   7  -5   27.03    1.27 
  -2  -7   5   28.70    1.30 
   2   7   5   27.77    1.06 
   2   7   5   27.93    1.33 
  -2   7  -5   26.38    1.12 
   3  -7   5   14.11    0.93 
   3   7  -5   12.79    0.86 
  -3   7   5   12.84    0.64 
  -3  -7  -5   14.72    0.73 
  -3  -7  -5   14.18    0.89 
  -3   7   5   14.11    0.93 
  -3   7  -5   14.23    0.62 
   3   7   5   14.25    0.73 
  -3  -7   5   12.43    0.69 
   3   7   5   15.59    0.92 
   3  -7  -5   12.80    0.85 
  -3   7  -5   15.63    0.93 
  -3  -7   5   12.81    0.85 
   4   7  -5   10.85    0.80 
   4  -7   5   10.40    0.85 
  -4   7   5    9.76    0.82 
  -4  -7  -5    9.27    0.80 
  -4  -7   5   10.58    0.81 
  -4   7  -5    9.44    0.80 
   4   7   5    9.51    0.76 
  -4  -7   5    9.40    0.64 
   4   7   5   10.23    0.68 
   4  -7  -5    9.92    0.83 
   5  -7   5   10.24    0.93 
  -5  -7  -5    9.17    0.86 
   5   7  -5    9.75    0.89 
  -5   7   5   11.33    0.97 
   5   7  -5   10.68    0.83 
   5  -7  -5    9.68    0.90 
   5   7   5    8.80    1.04 
  -5   7  -5   10.19    0.91 
   5   7   5   11.21    0.85 
  -5  -7   5   10.20    0.89 
  -6  -7  -5    0.49    0.39 
   6   7  -5    0.70    0.37 
   6   7  -5    0.72    0.38 
   6  -7   5    0.33    0.37 
  -6   7   5    0.64    0.40 
  -6  -7   5    0.30    0.35 
   6  -7  -5    0.68    0.41 
   6   7   5    0.17    0.29 
  -6   7  -5    1.40    0.49 
  -7  -7  -5   -0.13    0.34 
  -7   7   5    0.28    0.39 
   7   7  -5    0.70    0.47 
  -7  -7   5    0.50    0.42 
   7  -7  -5    0.47    0.47 
   0   8  -5   35.27    1.52 
   0   8   5   35.99    1.56 
   0  -8  -5   35.26    1.32 
   0   8   5   32.27    1.50 
   0   8  -5   33.56    1.38 
   0  -8   5   34.76    1.37 
   0  -8   5   35.04    1.53 
   0  -8  -5   33.82    1.52 
  -1  -8  -5   19.45    0.80 
  -1   8   5   20.70    1.00 
   1  -8   5   19.15    1.05 
  -1   8   5   18.97    1.05 
  -1  -8  -5   19.95    1.05 
   1   8  -5   18.01    1.03 
  -1   8  -5   20.48    0.98 
  -1  -8   5   20.77    0.87 
  -1   8  -5   21.21    0.99 
   1  -8  -5   20.89    0.93 
  -1  -8   5   21.42    1.06 
   1   8   5   20.76    1.08 
   1  -8  -5   21.43    1.07 
   2  -8   5   25.04    1.29 
  -2  -8  -5   26.24    1.26 
  -2   8   5   24.28    1.28 
  -2  -8  -5   23.97    1.00 
   2   8  -5   23.01    1.25 
  -2   8   5   24.71    1.11 
  -2   8  -5   25.97    1.10 
  -2  -8   5   23.09    1.22 
  -2  -8   5   25.84    1.06 
   2  -8  -5   25.19    1.19 
   2   8   5   25.57    1.01 
  -2   8  -5   26.16    1.24 
   2   8   5   26.14    1.31 
  -3  -8  -5   36.42    1.65 
   3   8  -5   33.35    1.62 
  -3   8   5   32.48    1.65 
  -3   8   5   35.56    1.35 
  -3  -8  -5   34.58    1.38 
   3  -8   5   34.66    1.66 
   3  -8  -5   34.13    1.59 
   3   8   5   32.28    1.37 
  -3  -8   5   31.15    1.37 
  -3   8  -5   31.98    1.59 
  -3  -8   5   31.84    1.59 
   3   8   5   33.24    1.63 
  -4  -8  -5   15.30    1.02 
   4   8  -5   15.28    1.03 
  -4   8   5   14.90    1.06 
   4  -8   5   12.99    1.02 
  -4  -8   5   15.41    1.03 
  -4   8  -5   14.53    1.02 
   4  -8  -5   14.60    1.02 
   4   8   5   15.63    1.02 
   5   8  -5    1.50    0.45 
   5   8  -5    1.59    0.44 
   5  -8   5    1.44    0.47 
  -5  -8  -5    2.12    0.50 
  -5   8   5    0.60    0.40 
   5  -8  -5    1.59    0.47 
   5   8   5    1.67    0.43 
  -5   8  -5    1.15    0.42 
  -5  -8   5    1.27    0.44 
  -6   8   5    1.75    0.54 
   6   8  -5    2.05    0.51 
  -6  -8  -5    1.26    0.45 
   6   8  -5    1.48    0.51 
   6  -8   5    0.94    0.49 
  -6  -8   5    2.21    0.58 
   6  -8  -5    1.40    0.49 
   6   8   5    1.25    0.44 
  -6   8  -5    2.45    0.60 
  -7  -8  -5    0.30    0.40 
   7   8  -5    0.23    0.40 
  -7  -8   5    0.53    0.43 
   0   9   5   12.33    0.80 
   0   9   5   11.80    0.77 
   0   9  -5   11.71    0.66 
   0  -9  -5   12.29    0.60 
   0   9  -5   11.26    0.75 
   0  -9  -5   12.15    0.78 
   0  -9   5   11.93    0.65 
   0  -9   5   13.18    0.79 
  -1  -9  -5   37.76    1.68 
   1   9  -5   36.59    1.69 
  -1   9   5   36.12    1.61 
  -1  -9  -5   36.97    1.40 
   1  -9   5   35.98    1.68 
  -1   9   5   34.82    1.68 
  -1   9  -5   40.49    1.62 
  -1  -9   5   37.78    1.48 
   1   9   5   39.25    1.73 
   1  -9  -5   38.47    1.54 
  -1   9  -5   39.08    1.61 
   1  -9  -5   36.61    1.68 
  -1  -9   5   38.31    1.67 
   2  -9   5   12.82    0.88 
  -2  -9  -5   13.35    0.67 
  -2  -9  -5   14.21    0.87 
   2   9  -5   13.84    0.90 
  -2   9   5   14.09    0.92 
  -2   9   5   12.61    0.73 
  -2  -9   5   12.40    0.67 
   2   9   5   13.60    0.92 
  -2  -9   5   14.07    0.86 
  -2   9  -5   12.52    0.82 
   2  -9  -5   13.67    0.80 
  -2   9  -5   12.24    0.71 
  -3   9   5    8.01    0.74 
  -3  -9  -5    6.98    0.68 
   3   9  -5    8.64    0.76 
   3  -9   5    7.16    0.73 
  -3  -9   5   10.14    0.76 
   3   9   5    8.49    0.76 
   3  -9  -5   10.01    0.74 
  -3  -9   5    8.77    0.58 
  -3   9  -5    9.39    0.75 
   4   9  -5   13.59    1.03 
  -4  -9  -5   13.93    1.00 
   4  -9   5   14.10    1.08 
  -4   9   5   13.10    1.03 
  -4   9  -5   14.92    1.06 
  -4  -9   5   15.05    1.01 
   4   9   5   14.11    1.03 
   4  -9  -5   12.88    0.97 
   5   9  -5    0.54    0.36 
  -5  -9  -5    1.16    0.42 
   5   9  -5    1.03    0.40 
  -5   9   5    0.74    0.42 
   5  -9   5    0.26    0.36 
   5  -9  -5    0.37    0.36 
   5   9   5    0.62    0.32 
  -5  -9   5    0.70    0.37 
  -5   9  -5    0.56    0.39 
   6   9  -5    1.45    0.48 
   6  -9   5    2.03    0.59 
  -6  -9  -5    1.08    0.48 
   6   9  -5    1.44    0.50 
  -6   9   5    0.90    0.49 
   6   9   5    1.24    0.43 
   6  -9  -5    1.54    0.55 
  -6  -9   5    1.89    0.57 
  -6   9  -5    1.70    0.57 
  -7  -9  -5    0.36    0.35 
   0 -10  -5   48.66    1.84 
   0  10  -5   47.64    1.93 
   0  10  -5   48.06    2.08 
   0  10   5   47.54    2.11
[truncated: 973,128 more chars]
